# Supplementary material for: AnkPlex: algorithmic structure for refinement of near-native ankyrin-protein docking
Source: BMC Bioinformatics. 2017 Apr 19;18:220. doi: 10.1186/s12859-017-1628-6 (PMC5395911; doi:10.1186/s12859-017-1628-6)
Supplement: Supplementary file 2 — Supplementary datasets used in this study. (XLS 13646 kb) [file 12859_2017_1628_MOESM2_ESM.xls]

## Sheet: C1
ID	zdock	zrankElec	zrankScore	zrankSolv	zrankVdW	E_vdw1	E_elec1	E_vdw2	E_elec2	E_sol	E_Rdock	class
Pose19	40.13	2.295	-73.892	7.781	-83.968	-67.6058	0.12738	-69.577	-19.5502	7.3	-10.2952	near-native
Pose90	36.25	3.717	-53.332	6.507	-63.556	-67.3127	-0.943888	-73.9915	-14.5627	7.5	-5.60643	near-native
Pose135	44.26	9.621	-55.009	7.762	-72.392	-72.461	-0.429977	-70.873	-16.4741	8.2	-6.62669	near-native
Pose140	42.84	7.628	-54.471	8.284	-70.382	-68.8057	0.275966	-70.1017	-17.6085	8.4	-7.44765	near-native
Pose37	38.8	3.523	-67.339	8.83	-79.692	-67.1604	0.202547	-64.6799	-19.3836	8.7	-8.74524	near-native
Pose180	39.41	11.622	-49.425	4.805	-65.852	-69.2359	-0.365761	-70.8762	-22.3658	4.9	-15.2292	near-native
Pose139	40.39	9.183	-54.493	9.948	-73.624	-72.4261	0.191341	-73.0586	-19.1706	9.9	-7.35354	near-native
Pose177	40.67	-0.054	-49.633	6.96	-56.539	-73.188	-0.418636	-71.4118	-20.7474	6	-12.6727	near-native
Pose29	31.56	-4.742	-55.292	6.171	-56.722	-48.4422	0.375371	-49.7847	-16.09	6.7	-7.781	near-native
Pose243	42.47	20.055	-41.693	8.347	-70.095	-63.5226	0.382321	-72.2432	-22.6315	7.9	-12.4683	near-native
Pose8	28.3	-4.429	-61.041	7.383	-63.995	-54.1185	-1.17257	-58.4562	-15.8038	7.1	-7.12342	near-native
Pose37	29.4	-0.002	-52.081	2.326	-54.406	-49.1076	1.07551	-59.7637	-13	2.8	-8.9	near-native
Pose275	30.95	13.717	-25.296	6.336	-45.349	-66.8989	-0.189186	-74.8387	-14.7436	6.3	-6.96924	near-native
Pose6	30.74	-8.149	-65.901	6.473	-64.226	-62.5873	0.477115	-66.303	-16.6219	6.2	-8.75971	near-native
Pose179	31.67	28.606	-34.363	8.184	-71.154	-61.9549	1.6567	-61.0852	-14.5769	10	-3.11921	near-native
Pose22	39.2	-7.513	-70.694	6.433	-69.614	-68.059	0.199137	-69.4831	-21.1174	6.9	-12.1057	near-native
Pose8	30.36	-6.643	-66.087	9.695	-69.139	-54.9	-0.872397	-58.687	-11.696	9.3	-1.2264	near-native
Pose61	37.99	5.237	-58.562	10.506	-74.305	-71.0229	0.0384853	-68.8558	-25.1025	9.6	-12.9923	near-native
Pose261	36.53	16.135	-35.029	9.049	-60.212	-44.6278	-1.03042	-74.901	-21.9225	8.1	-11.6303	near-native
Pose134	34.11	11.808	-41.276	8.664	-61.748	-55.7135	-0.482252	-60.5821	-13.4774	8.6	-3.52966	near-native
Pose199	33.11	0.476	-34.509	5.319	-40.305	-65.3044	-1.24882	-71.6321	-17.3946	5.8	-9.85514	near-native
Pose140	31	16.742	-39.738	10.421	-66.901	-57.9713	0.581902	-65.5695	-13.4716	10.3	-1.82444	near-native
Pose11	32.29	-7.034	-65.14	5.924	-64.031	-53.6714	1.47383	-65.7755	-19.2837	6.6	-10.7553	near-native
Pose149	41.09	11.427	-53.34	4.71	-69.478	-67.1025	-0.7161	-72.2536	-20.4114	5.6	-12.7703	near-native
Pose78	29.92	12.115	-46.244	9.432	-67.792	-55.8679	-1.27523	-58.7747	-15.7893	9.9	-4.31037	near-native
Pose55	41.09	2.619	-63.558	6.091	-72.267	-57.5156	-2.69838	-64.6446	-25.2539	5.6	-17.1285	near-native
Pose25	35.75	1.343	-64.042	8.951	-74.335	-71.0686	0.0395123	-80.7373	-14.702	8.9	-4.3318	near-native
Pose92	47.99	12.322	-59.501	8.986	-80.809	-79.0711	0.953674	-79.8184	-20.0027	8.1	-9.90243	near-native
Pose6	32.26	-11.338	-70.452	8.477	-67.591	-58.176	0.135342	-57.4173	-18.875	8.1	-8.8875	near-native
Pose112	41.2	14.345	-57.4	5.995	-77.74	-66.2146	-0.0198567	-72.6438	-18.3373	6.8	-9.70357	near-native
Pose198	34.59	7.318	-38.89	12.061	-58.269	-70.7069	-2.82063	-70.4245	-18.0944	12.4	-3.88496	near-native
Pose3	35.66	-11.007	-74.266	9.582	-72.842	-58.0183	0.0757828	-60.121	-24.3762	9	-12.9386	near-native
Pose14	34.77	-8.945	-68.201	6.577	-65.834	-55.881	-0.277056	-58.9137	-23.4167	6	-15.075	near-native
Pose39	37.99	1.949	-62.823	6.373	-71.144	-70.4853	-1.31808	-72.7269	-20.9526	5.9	-12.9573	near-native
Pose454	40.64	30.939	-20.3	13.555	-64.794	-62.3237	-0.651193	-72.3878	-19.043	13	-4.1387	near-native
Pose27	29.79	2.671	-56.684	8.33	-67.686	-49.4216	-1.16211	-52.9065	-15.4787	8.4	-5.53083	near-native
Pose249	37.43	27.567	-36.544	11.016	-75.126	-65.21	1.12963	-68.3152	-12.2993	11.7	0.63063	near-native
Pose57	37.61	6.931	-59.324	9.548	-75.803	-69.2236	-0.363268	-75.8016	-22.3185	9.1	-10.9866	near-native
Pose100	36.69	-1.587	-52.175	7.252	-57.839	-79.1165	-1.32135	-71.882	-24.0371	6.8	-14.8334	near-native
Pose2	32.73	-12.639	-76.072	8.937	-72.37	-56.0313	-1.24491	-62.4645	-14.6261	7.3	-5.86349	near-native
Pose23	32.08	-12.087	-57.06	6.945	-51.917	-67.6192	-0.347993	-68.0758	-20.6429	5	-13.5786	near-native
Pose7	28.67	-11.873	-61.971	4.59	-54.688	-50.2089	0.419842	-52.4603	-13.7332	5.3	-7.05988	near-native
Pose55	34	-7.237	-53.516	7.268	-53.547	-65.8414	-0.047476	-74.4706	-21.8612	5.8	-13.8751	near-native
Pose381	42.56	27.581	-28.16	9.354	-65.096	-75.6967	-0.315017	-85.0281	-28.7307	10.9	-14.9576	near-native
Pose1	31.41	-24.607	-90.096	7.636	-73.126	-65.9584	-1.53928	-66.0743	-18.6204	6.7	-10.0584	near-native
Pose18	37.87	-13.072	-67.762	12.535	-67.226	-66.8817	-0.646829	-69.512	-19.014	11.1	-6.0126	near-native
Pose378	38.76	23.226	-28.362	7.6	-59.188	-64.1854	1.06391	-84.2479	-24.3858	8.6	-13.3472	near-native
Pose12	33.65	-16.123	-68.356	8.296	-60.529	-49.5619	-0.823862	-53.7062	-18.9563	8	-9.06067	near-native
Pose127	39.43	0.452	-55.982	11.097	-67.531	-65.1863	-0.406759	-64.3505	-25.2191	10.1	-12.5972	near-native
Pose250	37.29	17.542	-36.317	9.094	-62.953	-85.9865	0.653715	-84.2316	-25.2671	8	-14.7404	near-native
Pose9	31.36	-6.027	-64.104	7.457	-65.534	-64.7285	0.185715	-66.1145	-16.1204	7.5	-7.00836	near-native
Pose219	35.8	14.74	-36.408	7.813	-58.961	-79.9592	-0.193477	-76.9394	-24.6604	9.1	-13.0944	near-native
Pose22	36.37	-5.196	-66.702	12.051	-73.557	-60.8982	-0.517942	-70.0336	-20.573	11.1	-7.4157	near-native
Pose264	36.14	18.327	-34.847	9.055	-62.229	-72.1937	0.014502	-68.6981	-19.0463	9.8	-7.34167	near-native
Pose137	38.68	10.758	-54.737	6.11	-71.605	-75.2379	0.355334	-73.8541	-19.8128	6.3	-11.5315	near-native
Pose52	31.02	-7.195	-52.687	5.454	-50.946	-62.3911	1.56694	-60.8751	-18.7212	5.7	-11.1491	near-native
Pose26	30.55	-11.603	-56.909	5.094	-50.4	-47.0758	0.0157301	-51.0034	-16.6314	6.5	-8.46826	near-native
Pose1	35.16	-18.358	-79.982	11.503	-73.127	-61.3757	-0.0411773	-63.8076	-20.0251	10.9	-7.12259	near-native
Pose261	41.95	24.085	-39.954	4.631	-68.67	-70.0381	0.613214	-72.5241	-19.908	5	-12.9172	near-native
Pose24	30.46	8.279	-57.54	11.317	-77.136	-61.2055	-0.00855568	-79.2206	-14.5958	12.3	-0.83622	near-native
Pose60	38.47	0.397	-62.361	8.244	-71.002	-68.0647	-1.71472	-67.043	-22.4185	7.5	-12.6767	near-native
Pose101	36.56	7.475	-51.995	11.392	-70.862	-70.6701	-1.28815	-71.4888	-19.394	11.4	-6.0546	near-native
Pose117	36.18	19.034	-50.335	9.535	-78.904	-64.1824	-0.67044	-71.9869	-19.5325	9.3	-8.27925	near-native
Pose4	33.9	-15.121	-74.727	7.249	-66.855	-71.8252	-1.30173	-70.3542	-17.6991	7.4	-8.52919	near-native
Pose200	38.74	21.303	-47.827	6.777	-75.908	-67.5247	0.307028	-70.6347	-21.2294	7.9	-11.2065	near-native
Pose4	27.08	0.829	-63.961	9.863	-74.654	-71.1297	0.0278046	-67.4966	-12.0852	9.8	-1.07668	near-native
Pose123	35.49	15.406	-46.137	8.647	-70.19	-79.0759	-0.251131	-74.6345	-13.7898	9.9	-2.51082	near-native
Pose60	37.58	6.733	-58.713	9.131	-74.577	-72.9027	0.108388	-79.3527	-25.4694	9.5	-13.4225	near-native
Pose244	34.6	5.202	-34.305	6.938	-46.445	-66.7513	1.14446	-71.9497	-26.9179	7.4	-16.8261	near-native
Pose48	37.98	6.654	-60.488	7.896	-75.038	-72.0375	2.34707	-84.7003	-22.5649	7.9	-12.4084	near-native
Pose45	33.43	8.743	-55.846	10.44	-75.029	-60.3176	-0.754079	-74.1792	-11.8742	11.5	0.81322	near-native
Pose97	38.74	0.661	-59.022	9.533	-69.216	-83.4466	0.670082	-83.0673	-26.7922	9.5	-14.613	near-native
Pose136	33.09	10.045	-41.844	1.874	-53.763	-53.041	1.54922	-61.0924	-12.8053	2.9	-8.62477	near-native
Pose23	31.22	1.349	-60.093	11.636	-73.078	-71.5305	-1.65585	-74.3664	-12.2393	11.7	0.68463	near-native
Pose5	27.85	-1.992	-64.515	8.807	-71.329	-57.4707	-0.987591	-57.4803	-10.4795	8.6	-0.83155	near-native
Pose262	33.71	22.111	-28.365	10.155	-60.63	-62.7918	-0.624251	-72.5687	-19.3954	11.1	-6.35586	near-native
Pose167	33.09	2.61	-38.831	7.354	-48.795	-63.5886	0.627705	-61.0496	-22.7162	6	-14.4446	near-native
Pose45	39.12	17.957	-65.373	9.898	-93.228	-97.7531	0.659913	-96.8195	-10.8434	9.6	-0.15906	near-native
Pose5	31.61	-19.934	-71.656	7.957	-59.679	-56.3001	-1.42315	-54.9198	-18.4702	7.1	-9.52318	near-native
Pose103	33.87	-4.419	-45.23	7.071	-47.881	-74.912	0.459467	-71.2187	-24.9427	6.6	-15.8484	near-native
Pose342	39.16	25.848	-31.288	10.141	-67.277	-42.762	1.40657	-96.6328	-18.1989	11.4	-4.97901	near-native
Pose48	27.49	13.093	-44.901	11.71	-69.704	-51.014	0.05435	-60.3095	-5.63972	11.2	6.12425	near-native
Pose331	38.42	14.178	-32.517	10.739	-57.434	-75.2262	-0.452976	-80.4288	-22.1927	10.2	-9.77343	near-native
Pose442	40.9	26.128	-21.487	11.931	-59.546	-52.4967	-0.253492	-76.962	-20.396	11.4	-6.9564	near-native
Pose129	40.3	11.399	-55.88	17.03	-84.309	-73.5394	0.575575	-73.3923	-25.2442	17.2	-5.51978	near-native
Pose182	38.27	10.121	-49.215	17.976	-77.312	-70.0834	0.787751	-71.5335	-25.8726	18	-5.28534	near-native
Pose56	31.7	-17.189	-50.126	7.322	-40.259	-60.5319	-1.46742	-55.5324	-23.2236	6.2	-14.7012	near-native
Pose430	44.96	30.355	-22.902	11.453	-64.71	-24.386	0.0140932	-95.4209	-25.1634	12.5	-10.1471	near-native
Pose277	41.06	19.825	-37.983	11.792	-69.6	-85.6523	1.42856	-85.8455	-22.0406	12	-7.83654	near-native
Pose223	31.47	-3.752	-30.764	8.942	-35.954	-32.6619	0.19159	-80.2238	-16.0206	8.9	-5.51854	near-native
Pose324	31.6	7.617	-20.106	13.086	-40.809	-75.9321	-0.425589	-71.3473	-10.145	13.2	4.0695	near-native
Pose185	41.24	23.257	-48.949	12.147	-84.354	-88.7391	0.0188425	-88.4375	-8.69064	12.5	4.67842	near-native
Pose485	38.3	28.089	-16.372	8.449	-52.909	40.2217	1.60054	-75.2014	-20.6527	9.5	-9.08743	near-native
Pose346	41.5	26.033	-30.976	13.795	-70.804	-92.3675	0.384008	-92.7788	-20.2683	13.4	-4.84147	near-native
Pose47	36.36	20.362	-60.673	10.288	-91.323	-37.8941	1.0046	-81.6953	-11.4222	10	-0.27998	near-native
Pose102	38.81	-16.193	-58.669	7.183	-49.659	-69.9541	0.131768	-65.9174	-20.4883	7.2	-11.2395	near-native
Pose99	37.52	31.639	-52.252	10.202	-94.093	-85.6938	1.89808	-85.2338	-12.1832	10	-0.96488	near-native
Pose154	39.09	15.766	-52.596	10.058	-78.42	-68.0047	1.79916	-75.3594	-18.9374	9.5	-7.54366	near-native
Pose163	35.73	9.546	-42.083	7.244	-58.873	-80.0364	-0.0193508	-81.7615	-22.1048	8.2	-11.6943	near-native
Pose162	45.21	30.685	-51.738	18.89	-101.313	-97.4181	3.67553	-109.837	-12.6388	20	8.62508	near-native
Pose192	35.36	8.18	-39.351	11.796	-59.327	-71.6604	-0.838788	-73.1866	-24.1784	11.5	-10.2606	near-native
Pose212	35.32	4.063	-36.872	7.453	-48.388	-69.7235	0.426456	-74.1714	-19.8835	7.7	-10.1951	near-native
Pose369	35.13	9.595	-19.835	12.084	-41.514	570.283	-0.723217	567.074	-19.3909	11.2	-6.25181	near-native
Pose549	48.31	40.132	-7.311	19.634	-67.077	525.615	3.11727	-64.3195	-13.118	19.5	7.6938	near-native
Pose128	35.71	17.619	-45.643	9.123	-72.385	-78.904	-0.669103	-76.1129	-21.3178	8.8	-10.386	near-native
Pose230	32.99	9.235	-30.636	14.678	-54.549	-81.1295	-1.52279	-82.6422	-22.392	14.3	-5.8528	near-native
Pose36	30.27	6.378	-52.977	13.431	-72.785	-82.8183	-0.214971	-80.5566	-3.61857	13.3	10.0433	near-native
Pose51	39.92	19.379	-64.395	10.732	-94.506	-84.5147	1.34331	-86.275	-12.3001	10.6	-0.47009	near-native
Pose10	34.41	-11.361	-69.62	13.237	-71.495	-74.3532	-1.3703	-83.4599	-17.5744	12	-3.81696	near-native
Pose213	31.63	10.291	-31.787	8.784	-50.862	-54.1497	0.0633923	-61.0312	-20.0765	8.5	-9.56885	near-native
Pose19	30.71	-24.488	-61.665	9.117	-46.294	-53.8626	-1.78139	-59.4274	-15.9244	8.7	-5.63196	near-native
Pose79	42.55	22.94	-60.362	13.752	-97.055	-101.374	4.29518	-101.036	-13.2945	14.9	2.93495	near-native
Pose354	42.98	19.059	-30.479	17.025	-66.563	-95.948	2.37513	-91.6342	-18.5456	18.2	1.50896	near-native
Pose310	40.16	32.314	-35.036	15.148	-82.498	-83.0552	2.64759	-101.286	-16.1513	14.8	0.26383	near-native
Pose191	36.62	-1.329	-42.515	18.215	-59.402	-72.0135	0.0785859	-67.0887	-22.7525	18.7	-1.77725	near-native
Pose241	33.34	23.3	-30.631	14.971	-68.902	-93.8796	0.136286	-86.4188	-3.11232	15.2	12.3989	near-native
Pose168	38.16	12.638	-44.498	10.497	-67.634	-77.9455	1.55398	-75.9099	-25.7471	10.5	-12.6724	near-native
Pose70	44.36	36.533	-61.09	14.27	-111.893	-84.0928	3.50221	-99.6582	-8.13675	15.9	8.57692	near-native
Pose41	37.5	-5.031	-62.204	9.336	-66.509	-62.8157	1.16465	-79.8755	-25.035	9.8	-12.7315	near-native
Pose325	37	17.508	-29.019	13.184	-59.711	-58.4504	0.102161	-68.7656	-19.5584	13.8	-3.80256	near-native
Pose556	47.72	47.538	-6.543	16.65	-70.731	-99.6796	-0.956327	-96.9664	-18.0591	16	-0.25319	near-native
Pose85	42.13	1.763	-59.895	13.294	-74.951	-94.1468	0.92448	-92.2665	-15.3285	11.1	-2.69565	near-native
Pose180	36.93	6.118	-43.474	9.723	-59.315	-49.62	-1.09027	-58.9488	-17.2678	11.1	-4.44102	near-native
Pose243	31.41	-6.104	-28.026	5.796	-27.718	778.771	1.35852	768.152	-22.8833	5.4	-15.195	near-native
Pose239	30.29	14.996	-25.627	11.844	-52.466	-64.5603	1.07448	-66.3922	-6.29487	11.7	6.03462	near-native
Pose419	35.59	24.247	-14.176	13.909	-52.333	-73.925	1.30297	-96.887	-17.127	10.8	-4.6143	near-native
Pose206	35.22	31.582	-37.308	11.847	-80.737	-75.4603	1.09066	-79.2985	-15.1848	11.8	-1.86632	near-native
Pose160	33.01	10.442	-39.2	17.594	-67.236	-62.0083	0.148759	-67.5456	-21.245	18.2	-0.9205	near-native
Pose333	37.01	6.137	-28.092	9.823	-44.051	-44.5512	0.671965	-74.6084	-26.2177	8.5	-15.0959	near-native
Pose115	33.22	3.012	-44.571	12.37	-59.953	-69.93	0.236311	-70.323	-13.1697	11.7	-0.15273	near-native
Pose271	30.92	23.621	-25.622	15.905	-65.147	-71.8569	-0.0286987	-87.7097	-6.62552	16	10.037	near-native
Pose437	39.94	24.532	-21.955	12.496	-58.983	-82.863	-0.578761	-83.242	-23.2719	12.3	-8.64471	near-native
Pose253	30.62	0.607	-26.925	14.014	-41.546	-79.6247	0.349842	-76.9008	-19.5087	13.5	-4.05783	near-native
Pose489	39.46	24.6	-15.222	17.983	-57.805	-106.355	-1.23817	-97.9317	-23.998	18.5	-3.0982	near-native
Pose55	33.21	3.562	-52.605	15.614	-71.782	-61.1873	-0.680786	-81.4908	-14.7192	14.4	1.15272	near-native
Pose117	38.99	-3.764	-56.48	15.217	-67.933	-89.524	-1.08258	-87.7004	-19.3257	15.3	-2.09313	near-native
Pose12	40.18	-6.368	-78.136	13.086	-84.855	-53.2106	1.2119	-73.9421	-19.8028	12.6	-5.22252	non-near-native
Pose100	42.63	8.287	-58.883	13.292	-80.462	-82.616	1.58248	-85.8139	-12.9902	14.5	2.80882	non-near-native
Pose2	34.31	-22.873	-77.747	11.456	-66.33	-60.7176	1.00288	-67.3132	-21.1339	9.8	-9.22051	non-near-native
Pose243	36.53	-9.712	-36.987	16.249	-43.524	-49.2083	0.550561	-80.3982	-25.2364	15.2	-7.51276	non-near-native
Pose276	42.21	4.977	-38.231	14.519	-57.728	-76.2761	0.691698	-77.9758	-22.7995	14.1	-6.41955	non-near-native
Pose398	43.67	29.303	-26.513	15.011	-70.827	-81.5041	1.2579	-84.4719	-20.4199	14.5	-3.87791	non-near-native
Pose444	29.6	14.251	3.002	10.02	-21.269	-45.804	-2.4517	-54.8147	-11.354	11.1	0.8814	non-near-native
Pose4	36.12	-21.345	-79.414	8.969	-67.038	-72.796	0.943805	-62.8129	-22.9313	8.6	-12.0382	non-near-native
Pose364	37.94	-1.689	-24.993	10.206	-33.511	-41.6696	2.47683	-77.9644	-25.6709	10.2	-12.9038	non-near-native
Pose334	28.69	15.619	-8.138	11.552	-35.31	-53.2511	-1.91174	-51.5303	-11.8251	11.3	0.65741	non-near-native
Pose345	29.38	6.47	-13.029	9.179	-28.678	-54.2022	0.301206	-53.2479	-8.00709	9.9	2.69362	non-near-native
Pose275	28.95	6.729	-20.093	11.532	-38.354	-47.3051	-2.60733	-48.0022	-9.8925	11.3	2.39675	non-near-native
Pose32	33.9	-0.357	-59.579	17.663	-76.884	-66.207	0.174022	-71.9436	-23.2899	15.7	-5.26091	non-near-native
Pose250	33.94	0.15	-29.75	16.998	-46.898	-84.9291	0.633132	-84.8083	-28.1668	16.5	-8.85012	non-near-native
Pose165	29.84	-6.962	-34.77	16.634	-44.441	-76.9945	0.350749	-59.4785	-20.5017	15	-3.45153	non-near-native
Pose152	34.32	10.717	-39.198	14.812	-64.727	-80.6245	0.0934576	-78.2273	-21.0833	14.5	-4.47497	non-near-native
Pose295	36.46	7.849	-32.562	17.187	-57.599	-50.282	-0.538873	-73.6584	-15.9214	16.7	2.37074	non-near-native
Pose40	36.05	-9.614	-62.478	12.927	-65.791	-58.0066	0.657449	-76.6824	-23.2286	11.9	-9.00574	non-near-native
Pose34	31.39	2.689	-56.09	14.408	-73.186	-60.0555	0.630475	-66.1441	-14.2468	14.7	1.87788	non-near-native
Pose79	28.97	0.47	-46.933	14.666	-62.069	-53.659	0.156538	-62.8287	-11.9849	14.4	3.61359	non-near-native
Pose233	33.61	17.543	-31.639	15.83	-65.011	-81.1874	-0.201525	-81.1474	-19.9242	16.5	-1.43178	non-near-native
Pose443	30.35	45.556	3.938	13.039	-54.656	-75.7034	-0.725215	-73.4452	-9.10688	12.7	4.50381	non-near-native
Pose409	35.49	33.16	-15.291	15.663	-64.114	-70.1044	-0.148044	-71.8553	-17.768	16	0.0088	non-near-native
Pose56	37.18	-3.947	-59.641	14.464	-70.159	-63.1886	1.65452	-78.5783	-23.0353	13.9	-6.83177	non-near-native
Pose84	32.38	-6.316	-49.027	14.849	-57.56	-81.761	-0.803245	-81.2174	-15.9496	13.7	-0.65464	non-near-native
Pose44	28.02	10.097	-45.305	7.083	-62.484	-51.087	0.910753	-56.4554	-5.04944	8.5	3.9555	non-near-native
Pose15	27.17	-1.419	-52.085	12.558	-63.223	-48.5547	0.820077	-51.0625	-13.0065	12.3	0.59415	non-near-native
Pose6	34.05	-5.956	-71.461	18.772	-84.277	-58.7326	0.220376	-68.9271	-21.5305	17.8	-1.57745	non-near-native
Pose676	37.91	47.844	45.838	17.963	-19.969	-27.8518	-1.56853	-81.8033	-18.2078	16.9	0.51298	non-near-native
Pose68	31.03	10.809	-49.617	17.139	-77.565	-77.6599	-0.0175083	-75.3438	-14.6438	18	4.82058	non-near-native
Pose171	33.25	17.048	-37.998	11.532	-66.578	-64.6089	1.40758	-64.6168	-10.2276	13.1	3.89516	non-near-native
Pose157	28.76	14.931	-35.537	9.083	-59.551	-53.9367	0.567439	-59.1106	-3.92837	9.4	5.86447	non-near-native
Pose556	37.41	52.83	4.434	14.853	-63.249	-76.8266	-2.45808	-74.476	-14.9478	12.4	-1.05302	non-near-native
Pose387	37.21	25.01	-23.221	20.263	-68.494	-86.1301	-0.723453	-83.9383	-13.653	17	4.7123	non-near-native
Pose427	32.18	21.605	-5.363	15.748	-42.716	-47.3305	-4.12947	-57.3109	-6.80743	14.9	8.77331	non-near-native
Pose264	29.38	21.784	-21.377	7.706	-50.867	-54.7	-0.0761794	-59.0185	-5.57542	8.8	3.78212	non-near-native
Pose55	26.54	16.658	-35.706	7.903	-60.267	-57.491	1.82799	-56.7237	-2.48791	8.5	6.26088	non-near-native
Pose120	26.48	23.342	-24.117	6.268	-53.727	-57.3901	0.143002	-59.1887	-3.39178	7.4	4.3474	non-near-native
Pose132	33.66	10.046	-41.494	18.752	-70.291	-74.7321	-1.28297	-72.7151	-16.7725	18.7	3.60475	non-near-native
Pose145	33.96	22.826	-39.936	18.78	-81.542	-32.7646	-0.125412	-77.2644	-15.7753	19.4	5.20223	non-near-native
Pose412	34.5	21.189	-15.079	19.761	-56.029	-33.1771	0.504416	-90.2479	-23.086	20.7	-0.0774	non-near-native
Pose393	31.74	24.498	-11.116	12.904	-48.518	-59.6582	-0.815881	-60.1854	-10.0948	14.4	5.31468	non-near-native
Pose723	38.41	100.16	77.098	21.933	-44.994	-109.164	1.14954	-105.197	-9.90048	19.8	10.8896	non-near-native
Pose62	30.57	7.962	-48.372	19.501	-75.835	-72.5223	1.06627	-77.7374	-20.6491	20.1	1.51581	non-near-native
Pose309	29.07	3.39	-16.438	15.409	-35.237	-76.5615	-0.419448	-73.0663	-22.1386	15.6	-4.32474	non-near-native
Pose30	32.52	11.221	-56.365	19.104	-86.689	-68.9501	-0.976081	-73.8708	-12.4306	20.1	8.91246	non-near-native
Pose44	31.78	-0.777	-52.062	17.605	-68.89	-60.3474	-1.83894	-72.1087	-23.8898	17.7	-3.80082	non-near-native
Pose100	30.14	10.51	-42.843	16.08	-69.434	-72.5823	-0.213566	-64.1185	-10.2831	16.1	6.84521	non-near-native
Pose97	30.25	4.133	-43.347	16.882	-64.362	-68.3626	-0.77384	-71.5457	-16.8491	16.3	1.13581	non-near-native
Pose282	34.51	33.804	-29.308	12.864	-75.977	-74.0557	-2.71703	-80.414	-4.35919	13.2	9.27673	non-near-native
Pose88	31.77	9.622	-45.092	15.415	-70.129	-62.5356	-0.300752	-71.9275	-15.1021	16.5	2.90811	non-near-native
Pose135	32.59	-2.48	-42.014	11.16	-50.694	-28.4035	-0.0471759	-52.9424	-20.5195	11.6	-6.86755	non-near-native
Pose713	40.97	76.739	51.234	21.918	-47.423	-102.722	-0.312394	-100.993	-9.29109	21	12.638	non-near-native
Pose334	29.66	32.85	-14.226	5.627	-52.703	-45.8787	0.217933	-62.017	-5.97868	6.8	1.41919	non-near-native
Pose9	26.12	-26.012	-56.412	4.368	-34.769	-51.3807	1.63166	-50.4335	-19.3347	4.8	-12.6012	non-near-native
Pose565	38.97	43.685	-5.054	24.059	-72.797	-105.887	0.259082	-102.171	-15.8628	21.2	6.92348	non-near-native
Pose613	44.01	56.764	3.717	17.429	-70.476	-93.0806	1.44913	-89.31	-10.1592	17.8	8.65672	non-near-native
Pose11	32.33	-4.951	-63.33	19.537	-77.916	-67.7768	-1.47427	-70.134	-13.1163	19.8	7.99533	non-near-native
Pose142	27.19	23.948	-20.785	3.771	-48.504	-65.691	0.263867	-63.0142	-0.292252	6.4	6.13697	non-near-native
Pose355	32.02	28.235	-16.693	9.775	-54.703	-52.0378	-1.5053	-74.0063	-2.91963	10	7.37233	non-near-native
Pose179	27.15	12.404	-14.826	7.628	-34.858	-43.3746	0.384833	-48.6064	-6.0837	7.1	1.62467	non-near-native
Pose89	31.63	-1.676	-44.947	15.572	-58.843	-55.2943	1.06427	-64.0901	-12.8564	14.1	2.52924	non-near-native
Pose610	33.89	75.027	63.755	21.135	-32.407	-96.2753	-0.43435	-94.5485	-9.01909	19.5	11.3828	non-near-native
Pose214	30.45	22.466	-29.643	0.824	-52.933	-53.1056	-1.72721	-56.5745	-11.327	2.8	-7.3943	non-near-native
Pose353	36.74	19.811	-26.177	13.515	-59.503	-97.4879	-1.0762	-95.2177	-6.05929	14.8	9.34664	non-near-native
Pose239	28.88	17.992	-23.749	21.667	-63.409	-77.3714	0.7586	-77.7344	-12.2549	20	8.97059	non-near-native
Pose181	30.08	18.341	-33.308	1.795	-53.445	-58.8396	0.134332	-66.1614	1.57069	3.5	4.91362	non-near-native
Pose8	26.98	-10.938	-56.565	3.733	-49.361	-54.0965	0.578188	-54.9818	-18.3426	4.7	-11.8083	non-near-native
Pose16	28.58	-6.47	-56.713	14.435	-64.679	-61.369	0.0391735	-61.2033	-19.9578	14.6	-3.36202	non-near-native
Pose4	31.07	7.518	-67.045	20.724	-95.287	-78.9986	-1.30419	-82.0079	-16.8562	20.3	5.12942	non-near-native
Pose314	35.91	27.704	-30.294	20.818	-78.816	-64.6538	-1.48592	-65.636	-11.0989	21.3	11.311	non-near-native
Pose208	27.48	19.092	-24.895	5.143	-49.13	-54.7245	0.675321	-57.7988	-2.01695	6.4	4.58474	non-near-native
Pose281	36.87	32.965	-33.723	12.139	-78.828	-73.8924	-1.40671	-86.1725	-4.81743	12.6	8.26431	non-near-native
Pose358	28.92	16.549	-11.304	7.808	-35.661	-49.1494	0.562644	-56.3232	-3.97956	8.5	4.9184	non-near-native
Pose62	31.02	2.476	-50.873	15.257	-68.606	-58.0503	-0.765275	-66.3838	-14.9342	15.6	2.15922	non-near-native
Pose1	26.53	-27.852	-72.361	5.566	-50.075	-49.0811	1.34565	-50.0613	-21.124	5.4	-13.6116	non-near-native
Pose1	29.15	-26.444	-79.765	3.872	-57.192	-45.6367	0.16851	-47.0513	-23.2526	3.4	-17.5273	non-near-native
Pose335	27.62	39.147	-8.002	3.198	-50.347	-64.9993	-0.759801	-63.6612	-3.98817	3.9	0.310647	non-near-native
Pose229	28.97	31.97	-24.299	5.273	-61.542	-65.7222	1.40203	-67.2893	-1.05364	6.9	5.95172	non-near-native
Pose34	25.54	-6.273	-40.202	8.623	-42.553	-36.4736	1.39487	-37.05	-18.2075	8.6	-7.78675	non-near-native
Pose23	29.12	-12.162	-54.4	4.622	-46.86	-51.3061	1.00587	-49.9806	-19.1622	5.4	-11.846	non-near-native
Pose39	28.67	-22.816	-46.384	7.404	-30.972	-54.8651	1.69983	-50.8433	-19.2487	6.7	-10.6238	non-near-native
Pose196	30.53	31.355	-31.863	2.61	-65.827	-58.7563	2.03615	-65.9312	-1.39843	4.2	2.94141	non-near-native
Pose3	29.86	-24.912	-71.077	5.567	-51.733	-51.4167	1.3676	-49.1717	-23.1896	5.5	-15.3706	non-near-native
Pose17	29.3	-10.516	-57.754	1.907	-49.144	-46.1567	0.848944	-44.966	-14.7654	2.8	-10.4889	non-near-native
Pose13	30.43	-21.78	-62.643	1.653	-42.517	-43.704	-0.0847593	-41.2976	-15.849	2.2	-12.0641	non-near-native
Pose33	29.68	-16.441	-52.715	6.67	-42.943	-48.464	-0.54769	-52.6039	-22.9818	6.2	-14.4836	non-near-native
Pose3	29.31	-18.539	-74.463	6.284	-62.208	-48.9874	-0.0577435	-51.5546	-20.3866	5.5	-12.8479	non-near-native
Pose501	29.1	51.283	14.313	12.174	-49.144	-63.2492	0.573235	-73.2956	0.377372	14.2	14.5396	non-near-native
Pose46	26.98	19.579	-36.66	1.378	-57.616	-57.2934	-0.316482	-59.9431	-3.71253	2.3	-1.04128	non-near-native
Pose1	31.9	-21.478	-77.353	6.319	-62.194	-47.0538	-0.113419	-54.9124	-21.4827	4.8	-14.5344	non-near-native
Pose9	27.6	-11.808	-60.48	5.618	-54.289	-42.1746	1.23837	-49.3994	-17.5291	4.5	-11.2762	non-near-native
Pose221	28.2	27.574	-22.558	7.403	-57.535	-65.3511	2.03168	-64.6328	-6.10924	8.5	3.00168	non-near-native
Pose11	27.47	-12.78	-59.406	5.345	-51.971	-43.7167	1.27232	-42.7953	-19.2908	5.2	-12.1617	non-near-native
Pose8	32.2	-16.195	-68.365	3.556	-55.726	-48.8455	1.39753	-48.5015	-18.9658	3.8	-13.2692	non-near-native
Pose16	25.73	-16.036	-51.298	2.578	-37.84	-49.9216	1.01083	-48.3775	-13.4641	3.2	-8.91769	non-near-native
Pose9	31.91	-14.844	-66.141	5.261	-56.557	-45.6083	1.57933	-47.9392	-20.9323	4.6	-14.2391	non-near-native
Pose7	32.28	-15.914	-68.948	2.967	-56.001	-48.3669	-0.0198937	-53.1815	-18.6701	3	-13.8031	non-near-native
Pose269	28.66	31.671	-17.431	2.161	-51.263	-55.429	-2.00888	-64.856	-6.51987	3.2	-2.66788	non-near-native
Pose26	28.12	-14.736	-51.431	4.78	-41.475	-46.3989	0.171175	-46.4778	-21.5748	4.2	-15.2173	non-near-native
Pose291	34.61	35.513	-28.516	19.8	-83.829	-69.3816	-1.08562	-74.1095	-13.8852	19.7	7.20332	non-near-native
Pose265	31.55	18.431	-25.996	3.436	-47.863	-46.6604	1.15705	-56.4372	-1.64943	5.2	3.71551	non-near-native
Pose41	34.12	-7.745	-57.368	4.449	-54.073	-35.3537	1.94097	-52.8414	-19.3986	4.8	-12.6587	non-near-native
Pose253	32.07	26.438	-27.225	4.671	-58.334	-59.9829	2.10504	-60.5922	-1.15401	5.7	4.66139	non-near-native
Pose2	29.59	-20.083	-74.526	4.288	-58.731	-47.3461	1.19149	-47.8355	-21.3103	4.4	-14.7793	non-near-native
Pose304	30.14	29.837	-16.288	1.398	-47.523	-56.9995	2.33377	-58.3263	1.40026	4.4	5.66023	non-near-native
Pose478	29.82	38.516	12.182	11.472	-37.806	-71.6538	1.70853	-75.1899	-2.85923	12.2	9.62669	non-near-native
Pose19	31.49	-10.428	-61.548	4.739	-55.858	-50.4162	1.75021	-50.4422	-17.6586	4.1	-11.7927	non-near-native
Pose68	37.81	18.481	-56.812	16.796	-92.089	-93.9553	-1.41055	-93.1731	-9.20828	18	9.71255	non-near-native
Pose342	36.22	40.74	-27.37	6.961	-75.071	-59.0897	-0.300632	-74.8221	-8.17738	8.3	0.940358	non-near-native
Pose306	31.77	30.261	-21.545	16.988	-68.794	-83.0099	-2.01834	-84.809	-11.8658	17.4	6.72078	non-near-native
Pose261	30.01	28.112	-21.78	19.426	-69.318	-73.5289	0.142255	-74.4942	-17.9604	19.4	3.23564	non-near-native
Pose52	27.05	4.241	-35.936	9.084	-49.261	-44.4524	0.872755	-45.9415	-18.7441	8	-8.86969	non-near-native
Pose237	31.9	27.557	-28.626	5.198	-61.381	-47.6307	-1.92392	-70.8228	-5.45332	5.3	0.392012	non-near-native
Pose2	26.99	-19.311	-67.428	7.773	-55.89	-44.5615	-0.648838	-46.4583	-21.0605	6.4	-12.5544	non-near-native
Pose525	29.22	38.299	21.648	20.247	-36.898	404.06	-0.783865	50.2143	-13.1839	20.9	9.03449	non-near-native
Pose102	34.26	22.511	-45.285	7.046	-74.842	-74.2641	0.237401	-78.0492	-9.11105	10.2	2.00006	non-near-native
Pose406	30.62	17.556	-11.569	19.216	-48.341	-98.7013	-0.290534	-92.8892	-12.8214	18.1	6.56074	non-near-native
Pose87	39	10.13	-59.757	14.902	-84.789	-64.7338	-0.950119	-73.5455	-15.9173	14.2	-0.12557	non-near-native
Pose36	33.49	-10.36	-58.657	4.776	-53.073	-50.2625	-0.149644	-51.9767	-21.3325	4	-15.1992	non-near-native
Pose211	28.57	17.916	-24.769	14.817	-57.502	-73.0411	-0.0688138	-70.9671	-6.6217	16.7	10.7405	non-near-native
Pose51	33.49	5.66	-54.232	20.959	-80.85	-71.225	0.76806	-80.6344	-21.5922	20.3	0.86702	non-near-native
Pose179	36.3	31.906	-43.659	8.527	-84.092	-51.869	2.00905	-66.199	-9.0101	9.2	1.09091	non-near-native
Pose352	31.74	22.802	-16.865	16.985	-56.652	-84.1315	-1.42141	-80.924	-15.3153	16.7	2.91623	non-near-native
Pose28	26.86	-16.178	-42.867	4.692	-31.38	-52.13	-0.165344	-52.3592	-13.3103	4.2	-7.77927	non-near-native
Pose2	31.64	-17.076	-75.704	5.702	-64.329	-51.6241	0.139434	-53.7743	-18.6676	4	-12.8008	non-near-native
Pose3	26.4	-9.959	-63.963	6.403	-60.406	-44.9271	0.415244	-45.2131	-18.3902	5.1	-11.4512	non-near-native
Pose84	31.84	0.524	-45.571	4.166	-50.262	-48.1043	0.511105	-50.0458	-18.9475	4	-13.0527	non-near-native
Pose459	30.83	33.145	-5.894	5.356	-44.395	-61.7929	-2.2371	-71.8328	-8.65707	7.1	-0.691363	non-near-native
Pose81	32.04	13.467	-45.815	20.591	-79.873	-88.1185	-0.783183	-93.4822	-15.9877	19.9	5.51107	non-near-native
Pose466	30.53	33.333	9.554	4.97	-28.75	-59.6541	-0.0400312	-60.8163	-7.36238	5.5	-1.12614	non-near-native
Pose169	35.1	28.829	-41.506	7.1	-77.434	-69.0401	0.173512	-71.6736	-9.32637	7.8	-0.593733	non-near-native
Pose15	30.47	-18.378	-62.075	5.815	-49.512	-51.8722	0.154665	-55.5445	-18.3426	4.3	-12.2083	non-near-native
Pose205	27.6	12.843	-25.032	19.463	-57.338	-69.7	0.362456	-66.5141	-11.8472	19.2	8.53752	non-near-native
Pose37	37.73	16.652	-63.248	17.056	-96.956	-82.5793	0.590104	-97.8361	-8.76451	15.4	7.51194	non-near-native
Pose7	27.14	1.516	-56.909	18.835	-77.259	-68.7312	0.477225	-72.7674	-17.1003	18.7	3.30973	non-near-native
Pose76	36.63	20.868	-55.537	15.24	-91.645	-69.4213	0.755619	-74.5679	-11.0809	15	5.02719	non-near-native
Pose59	34.58	4.318	-55.098	4.561	-63.977	-56.6899	1.64376	-56.5969	-17.9323	4.5	-11.6391	non-near-native
Pose197	28.55	31.602	-26.169	-3.43	-54.341	-48.6418	-0.624336	-56.8666	0.133828	-1.5	-1.37955	non-near-native
Pose131	27.09	32.759	-22.685	-1.114	-54.33	-58.2271	-0.484583	-59.8184	-2.73609	0.5	-1.96248	non-near-native
Pose294	29.98	29.492	-17.227	12.068	-58.786	-66.5104	1.37617	-58.7304	-1.29671	12.3	11.133	non-near-native
Pose33	31.47	-6.278	-54.592	2.496	-50.811	-44.1601	1.82802	-51.6125	-18.531	3.7	-12.9779	non-near-native
Pose598	38.39	47.84	-0.557	18.683	-67.081	-80.9795	1.44814	-87.0512	-0.537001	19.1	18.6167	non-near-native
Pose419	29.36	26.401	-2.545	16.818	-45.764	-77.3385	-1.84359	-79.6433	-11.182	18.3	8.2362	non-near-native
Pose54	27.55	-4.321	-43.957	7.377	-47.013	-41.5953	1.53054	-47.7578	-16.034	7.1	-7.3306	non-near-native
Pose285	31.95	17.375	-23.385	20.593	-61.353	-80.2198	-0.61192	-82.367	-15.7442	18.4	4.23022	non-near-native
Pose339	31.09	26.732	-18.84	21.237	-66.809	-78.4337	-1.52704	-82.8203	-15.8861	20.6	6.30251	non-near-native
Pose172	26.07	26.182	-16.336	2.106	-44.624	-62.2838	0.696941	-62.6773	-4.20013	4.2	0.419883	non-near-native
Pose223	31.05	30.244	-29.753	7.436	-67.432	-73.13	-0.576801	-71.8878	-8.74236	7.8	-0.068124	non-near-native
Pose97	34.92	16.435	-49.681	6.878	-72.994	-63.2429	1.994	-70.5525	-4.8457	8	3.63887	non-near-native
Pose261	28.92	43.664	-21.438	18.08	-83.182	-90.8027	-0.705622	-90.0693	-4.28817	17.8	13.9406	non-near-native
Pose349	32.23	25.084	-17.188	1.911	-44.184	-54.1396	0.467211	-59.5106	-5.56153	2.9	-2.10538	non-near-native
Pose312	28.98	29.127	-16.264	-1.089	-44.302	-49.3486	1.11038	-58.0933	-4.78554	1	-3.30699	non-near-native
Pose224	34.27	28.927	-32.182	4.47	-65.579	-57.8418	-1.62499	-58.8591	-12.0835	4.2	-6.67515	non-near-native
Pose324	29.36	18.997	-14.937	15.666	-49.6	-71.1468	-1.81645	-70.8795	-15.1768	14.9	1.24088	non-near-native
Pose42	32.67	-1.806	-54.584	3.724	-56.501	-49.9837	1.94832	-53.9537	-17.0304	4.9	-10.4274	non-near-native
Pose178	38.45	3.789	-49.579	19.64	-73.009	-84.3768	-1.20135	-82.5494	-14.6144	17.6	4.44704	non-near-native
Pose142	31.11	15.986	-39.457	30.065	-85.508	-73.7387	0.524618	-80.3588	-5.59461	28.9	23.8649	non-near-native
Pose600	31.87	75.081	55.424	19.599	-39.256	-46.0017	1.89682	-86.7458	5.9512	21.2	26.5561	non-near-native
Pose142	29.48	6.367	-37.781	4.176	-48.324	-49.1247	0.977618	-51.1662	-18.8897	2.7	-14.3007	non-near-native
Pose277	32.97	36.301	-25.701	5.545	-67.547	-65.1918	-0.966283	-67.6647	-13.4281	5.4	-6.68529	non-near-native
Pose214	39.63	19.958	-46.378	10.423	-76.759	-70.2031	2.76955	-79.2157	-6.04111	11.3	5.863	non-near-native
Pose570	38.52	39.799	-4.507	17.389	-61.696	-80.8081	-0.246541	-85.001	-10.8725	18.9	9.11475	non-near-native
Pose73	35.72	20.797	-52.375	15.475	-88.648	-70.8836	0.37575	-67.5009	-11.9931	16.5	5.70621	non-near-native
Pose317	31.4	30.163	-21.469	6.834	-58.466	-72.7738	-2.20938	-81.3944	-5.28216	7.4	2.64606	non-near-native
Pose63	30.35	3.367	-48.352	2.329	-54.048	-56.0107	1.66906	-62.1983	-17.8962	5.2	-10.9066	non-near-native
Pose93	30.86	1.544	-47.137	5.007	-53.688	-47.9089	2.00046	-49.1939	-16.4152	5.4	-9.37368	non-near-native
Pose50	31.58	-1.972	-50.925	7.093	-56.047	-52.7522	0.775821	-57.1526	-14.6643	5.6	-7.59787	non-near-native
Pose238	33.47	30.42	-30.976	7.621	-69.017	-62.6238	0.242675	-65.8211	-5.98177	8	2.61641	non-near-native
Pose440	38.36	38.184	-21.524	15.424	-75.132	-81.8946	1.74218	-88.1145	-5.42678	16.1	11.2159	non-near-native
Pose193	35.12	13.972	-39.289	6.639	-59.899	-55.2855	1.37409	-73.0168	-13.8385	7.5	-4.95465	non-near-native
Pose123	32.54	22.424	-43.262	19.528	-85.214	-69.4306	-2.22772	-77.6713	-13.9019	16.5	3.98829	non-near-native
Pose252	36.05	30.031	-36.216	16.853	-83.1	-78.9183	-2.83368	-88.369	-10.2306	16.9	7.69246	non-near-native
Pose8	37.81	-3.776	-73.471	19.704	-89.399	-85.3464	-1.63943	-88.1193	-16.4625	17.7	2.88375	non-near-native
Pose222	38.48	12.64	-44.925	21.122	-78.687	-77.8236	-3.5338	-84.0785	-10.9813	20.2	10.3168	non-near-native
Pose224	31.19	26.191	-29.708	17.614	-73.513	-68.067	-1.19209	-70.7114	-15.1146	16.6	2.99686	non-near-native
Pose175	31.76	20.292	-35.084	22.174	-77.551	-76.5613	0.440017	-86.7371	-16.3568	21.8	7.07888	non-near-native
Pose112	28.01	12.495	-35.861	4.244	-52.6	-50.4029	0.19841	-54.9373	-17.3806	4	-11.6425	non-near-native
Pose28	29.63	-8.001	-53.26	5.207	-50.466	-50.8845	1.07686	-48.8443	-18.0036	4.2	-12.0032	non-near-native
Pose156	26.62	37.757	-18.175	-1.594	-54.338	-55.7438	0.0151257	-59.6714	-1.154	0.4	-0.6386	non-near-native
Pose371	34.15	33.431	-15.277	10.168	-58.875	-69.28	0.688638	-70.2983	-7.27969	10	3.44828	non-near-native
Pose4	29.31	-9.518	-71.311	16.828	-78.62	-59.9637	-1.88287	-74.3636	-8.49313	16.4	8.75618	non-near-native
Pose105	33.54	14.354	-44.973	14.365	-73.692	-68.583	0.741291	-73.484	-17.9095	15.7	-0.41855	non-near-native
Pose298	35.99	29.337	-32.322	9.609	-71.269	-68.7792	1.45918	-72.9466	-7.66238	10.7	3.80386	non-near-native
Pose77	34	-7.667	-49.342	4.767	-46.442	-47.9286	0.855321	-54.2702	-15.0707	5.4	-8.16363	non-near-native
Pose140	31.93	-7.449	-39.097	5.936	-37.585	-58.8039	0.42368	-60.8315	-18.0649	5.8	-10.4584	non-near-native
Pose202	28.52	31.168	-25.546	-4.334	-52.38	-51.0379	0.89932	-56.0705	1.71123	-2.5	-0.959893	non-near-native
Pose507	31.66	63.75	8.878	20.244	-75.116	-86.854	1.91945	-90.7746	-6.50049	22.4	16.5496	non-near-native
Pose46	33.81	12.276	-55.414	20.69	-88.38	-81.1866	-0.42885	-86.9218	-12.6243	19.8	8.43813	non-near-native
Pose54	33.21	7.411	-52.756	20.766	-80.932	-92.8244	-0.620765	-86.6414	-12.2016	22	11.0186	non-near-native
Pose239	27.22	45.178	-5.133	12.458	-62.769	-46.6955	-1.81157	-62.3678	-6.60259	13.2	7.25767	non-near-native
Pose200	32.96	2.969	-34.488	1.835	-39.292	-61.2375	1.38178	-55.9975	-14.1274	3	-9.71466	non-near-native
Pose558	35.6	61.514	9.479	21.849	-73.884	-80.6284	-3.13572	-89.2073	-8.28401	19.1	11.6444	non-near-native
Pose96	35.16	-3.024	-50.033	16.405	-63.415	-76.5821	-0.0518919	-78.7997	-13.9101	15.9	3.38091	non-near-native
Pose209	36.12	22.387	-40.617	15.31	-78.314	-92.7875	-4.16152	-87.3079	-10.9764	15.8	5.92124	non-near-native
Pose91	30.82	-1.967	-47.262	5.782	-51.077	-46.7045	-0.0924448	-52.2667	-15.7731	5.9	-8.29579	non-near-native
Pose364	32.76	23.483	-14.324	18.608	-56.415	-67.9423	-1.38266	-72.8614	-8.95684	17	8.93884	non-near-native
Pose23	29.93	3.757	-57.931	16.932	-78.619	-64.832	-2.60027	-66.4303	-12.6856	15.7	4.28296	non-near-native
Pose575	34.98	39.805	15.644	19.619	-43.779	-81.3134	-0.488897	-80.4292	-12.9436	17.9	6.25076	non-near-native
Pose74	26.06	6.522	-31.209	3.257	-40.988	-52.9196	-0.182343	-63.0521	-16.0577	4.2	-10.2519	non-near-native
Pose204	41.62	32.574	-47.393	14.499	-94.465	-72.608	0.669403	-76.8646	-20.2117	16.4	-1.79053	non-near-native
Pose615	30.93	45.616	48.177	37.164	-34.604	-96.8464	-2.85896	-96.5752	-8.23301	33.8	26.3903	non-near-native
Pose471	30.15	43.926	10.77	12.135	-45.291	-52.9802	-2.93785	-67.3949	-0.465358	14	13.5812	non-near-native
Pose111	32.92	19.587	-45.072	8.411	-73.07	-74.2271	0.626218	-76.4301	-6.27464	9.5	3.85282	non-near-native
Pose58	36.18	9.988	-59.161	15.236	-84.385	-70.5451	-1.10978	-74.7419	-11.3129	15.6	5.41839	non-near-native
Pose398	28.92	35.446	-6.177	8.861	-50.484	-81.8317	1.08448	-74.339	-4.50803	10.8	6.74277	non-near-native
Pose158	30.2	34.625	-35.736	9.291	-79.652	-81.9205	-0.93652	-76.6489	-6.3041	10.8	5.12631	non-near-native
Pose55	27.75	7.54	-43.792	4.76	-56.092	-62.1164	1.65652	-62.5233	-16.2795	5.1	-9.55155	non-near-native
Pose182	36.59	18.877	-42.895	11.308	-73.079	-66.8783	2.00257	-77.679	-7.50275	11.4	4.64752	non-near-native
Pose97	33.78	16.098	-46.372	17.304	-79.775	-75.7814	-2.44696	-80.5396	-7.70163	17.5	10.5685	non-near-native
Pose404	41.97	54.014	-25.886	21.399	-101.298	-96.0415	-5.52543	-91.8159	-14.7129	19.1	5.85839	non-near-native
Pose218	32.12	22.432	-31.337	17.683	-71.452	-70.2706	-1.74643	-72.636	-9.91575	15.7	6.77583	non-near-native
Pose58	33.51	12.878	-53.333	20.815	-87.025	-80.5423	-1.88362	-88.5496	-17.2696	20	4.45736	non-near-native
Pose52	35.89	17.342	-55.894	32.546	-105.781	-93.1127	0.296977	-99.8273	-14.3554	29.5	16.5801	non-near-native
Pose19	32.65	-0.369	-60.056	19.656	-79.343	-76.165	-0.00549219	-76.4674	-17.0158	18.9	3.58578	non-near-native
Pose42	29.31	-4.326	-51.892	6.841	-54.407	-52.6941	0.749389	-61.0155	-17.1673	5.9	-9.55057	non-near-native
Pose5	32.83	2.727	-69.229	15.091	-87.047	-59.1974	-4.13817	-78.2171	-10.1313	15.8	6.68183	non-near-native
Pose424	30.2	21.973	1.207	19.264	-40.03	-73.0006	0.994972	-83.0761	-12.0153	18.1	7.28623	non-near-native
Pose9	34.8	-17.801	-69.025	19.627	-70.852	-79.0324	-0.442643	-84.2802	-11.8427	19	8.34157	non-near-native
Pose578	36.58	42.785	8.766	16.802	-50.821	9.35629	-3.86849	-73.0695	-17.5737	17.6	1.78367	non-near-native
Pose131	28.31	4.692	-33.543	6.045	-44.281	-47.7054	0.535286	-54.772	-13.8187	6.3	-6.13683	non-near-native
Pose51	31.8	0.849	-50.839	19.269	-70.957	-85.2898	0.488894	-80.0154	-11.6364	20.9	10.4272	non-near-native
Pose425	39.27	37.845	-23.356	17.314	-78.515	-65.0853	1.34152	-82.0919	-17.1197	18	2.59227	non-near-native
Pose55	31.09	-8.167	-52.186	5.456	-49.475	-48.2627	-0.0187395	-54.1453	-15.1764	5.1	-8.55876	non-near-native
Pose40	31.24	-17.082	-54.774	5.129	-42.821	-49.5201	1.86036	-50.414	-19.7214	5	-12.7493	non-near-native
Pose421	38.8	22.992	-23.469	10.337	-56.797	-71.0315	0.494097	-78.4472	-9.19257	10.6	2.32669	non-near-native
Pose382	34.86	45.201	-18.586	18.722	-82.509	-74.3698	1.34507	-86.1626	-5.01621	22.2	17.6854	non-near-native
Pose328	30.17	45.151	-13.69	-3.473	-55.368	22.2647	-0.265298	-46.3113	2.21382	-3.7	-1.70756	non-near-native
Pose14	26.39	0.065	-52.746	17.344	-70.155	3.43822	-0.731336	-65.3511	-8.69497	17.7	9.87453	non-near-native
Pose304	33.72	2.759	-23.213	19.08	-45.052	-82.5385	-0.690328	-79.518	-10.6177	18.9	9.34407	non-near-native
Pose301	36.29	21.505	-32.073	17.59	-71.168	-10.3691	0.86213	-78.5017	-7.44306	16.3	9.60125	non-near-native
Pose260	30.33	10.963	-22.499	1.576	-35.038	-71.0583	1.58087	-76.3385	-17.0595	3.8	-11.5535	non-near-native
Pose286	27.84	42.819	-15.842	-4.468	-54.193	-50.586	3.1243	-60.4122	0.83023	-1.3	-0.552793	non-near-native
Pose158	32.07	11.354	-37.225	20.235	-68.813	15.9334	0.688196	-68.0073	-7.44847	21.1	14.3964	non-near-native
Pose515	29.59	32.259	19.101	32.214	-45.372	-86.4449	0.616535	-84.2844	5.27047	34.2	38.9434	non-near-native
Pose191	25.38	41.101	-13.644	-6.152	-48.593	-41.4941	-1.05495	-51.9767	2.60996	-4.8	-2.45104	non-near-native
Pose563	35.34	34.128	11.259	20.762	-43.632	-65.3488	2.59213	-71.4204	-21.5679	18.5	-0.91111	non-near-native
Pose419	41.67	21.632	-23.589	24.798	-70.019	-91.4985	0.742013	-85.2861	-30.7545	22.3	-5.37905	non-near-native
Pose82	39.57	3.42	-60.136	18.859	-82.415	-82.5409	-2.87665	-88.5882	-13.4622	19.1	6.98402	non-near-native
Pose571	39.35	20.498	-4.504	25.256	-50.259	-91.9385	2.07423	-83.4631	-28.6482	22.2	-3.58338	non-near-native
Pose559	31.21	60.243	15.706	19.601	-64.138	-87.7071	-4.84909	-88.9858	-8.57365	17.5	9.78372	non-near-native
Pose56	27.64	-3.094	-43.612	6.921	-47.439	-64.5441	1.36588	-63.8926	-16.8652	6.2	-8.97868	non-near-native
Pose269	32.75	29.919	-26.426	16.395	-72.741	-59.4535	0.339708	-68.8235	-6.81178	15.5	9.3694	non-near-native
Pose348	33.85	4.411	-18.214	18.478	-41.103	-90.424	-0.274442	-93.0534	-10.8282	17.8	8.05462	non-near-native
Pose55	29.33	-3.587	-50.202	4.551	-51.167	-55.744	0.892214	-55.8658	-13.1459	5.1	-6.73131	non-near-native
Pose147	28.84	4.131	-36.82	5.417	-46.369	-48.6131	1.4986	-52.3664	-15.6128	6.5	-7.55152	non-near-native
Pose310	28.21	28.382	-11.702	16.921	-57.005	-76.8348	1.12213	-72.4798	-8.88385	15.7	7.70453	non-near-native
Pose403	28.01	14.359	2.714	8.253	-19.897	-61.7024	-1.0003	-69.2663	-19.6847	7.4	-10.3162	non-near-native
Pose53	35.06	-0.22	-55.796	17.243	-72.82	-78.6584	-4.91603	-89.0802	-14.9379	17.8	4.35589	non-near-native
Pose311	29.77	43.652	-15.744	-0.648	-58.749	-60.4214	2.92071	-58.9162	-0.631941	0.2	-0.368747	non-near-native
Pose193	39.71	19.329	-48.338	15.202	-82.869	-76.7887	1.95743	-75.8105	-21.4415	15.9	-3.39735	non-near-native
Pose348	35.66	40.316	-22.218	18.293	-80.827	-67.3334	0.08433	-82.9002	-16.1025	18.9	4.40775	non-near-native
Pose341	31.99	20.254	-18.542	19.365	-58.16	-86.1126	-0.962874	-82.8282	-12.9489	20.5	8.84599	non-near-native
Pose10	37.63	-17.781	-72.355	12.981	-67.554	-69.5577	-2.34445	-80.0932	-23.3079	12.7	-8.27711	non-near-native
Pose243	33.71	43.137	-30.497	16.965	-90.599	-85.7208	0.978384	-91.2041	4.98939	20.3	24.7905	non-near-native
Pose46	32.79	12.831	-54.118	16.528	-83.477	-61.8032	-1.70735	-61.7639	-10.9288	15.3	5.46408	non-near-native
Pose209	39.7	4.189	-47.088	17.992	-69.27	-83.0958	0.407816	-87.0332	-16.6558	17	2.00978	non-near-native
Pose106	40.56	20.085	-58.365	14.176	-92.625	-77.2919	2.50543	-80.9318	-12.914	14.5	2.8774	non-near-native
Pose393	29.15	34.696	-7.177	4.969	-46.842	-66.8812	0.918748	-72.5705	-9.24418	7.9	-0.419762	non-near-native
Pose531	32.44	44.633	14.931	21.904	-51.606	-49.0076	-3.41029	-89.2575	-11.3998	20.3	10.0402	non-near-native
Pose401	28.79	34.417	-5.715	18.274	-58.406	-59.1321	-0.779794	-71.854	-9.76461	16.3	7.51185	non-near-native
Pose417	28.83	62.889	-3.142	22.192	-88.223	-86.4413	1.31203	-88.4716	-5.21308	26.1	21.4082	non-near-native
Pose46	31.51	3.798	-51.645	20.783	-76.225	-78.3925	-1.20522	-75.1766	-16.2649	19.5	4.86159	non-near-native
Pose273	26.09	5.67	2.414	9.764	-13.02	-39.629	1.6606	-44.845	-11.902	10.1	-0.6118	non-near-native
Pose408	29.21	53.343	-4.545	18.256	-76.144	-75.9416	0.424351	-85.0681	-3.28868	21.4	18.4402	non-near-native
Pose484	29.35	27.726	10.012	24.082	-41.796	-78.6767	-0.784603	-79.9288	-9.94855	21.8	12.8463	non-near-native
Pose172	29.11	15.641	-32.077	5.256	-52.975	-77.1451	0.750906	-74.9092	-10.5576	7.9	-1.60184	non-near-native
Pose271	35.87	18.332	-31.179	11.26	-60.771	-86.1626	0.610285	-85.9852	-7.50402	11.6	4.84638	non-near-native
Pose426	28.72	29.062	7.482	14.757	-36.336	14.6423	-1.71768	-58.3487	-6.38264	18.1	12.3556	non-near-native
Pose78	34.69	-8.299	-52.076	13.84	-57.617	-67.2372	0.00790211	-73.9381	-21.4671	13.6	-5.72039	non-near-native
Pose155	29.37	13.055	-35.709	7.02	-55.784	-64.5883	-0.5878	-63.7741	-21.8346	6.9	-12.7511	non-near-native
Pose323	35.57	30.28	-25.135	14.784	-70.199	-76.421	-1.09376	-77.71	-11.1443	16.1	6.07013	non-near-native
Pose275	30.18	1.647	-20.308	21.525	-43.48	-72.4734	-1.93532	-65.7352	-10.7869	20	10.2918	non-near-native
Pose454	36.51	30.771	-14.712	16.621	-62.104	800.167	1.60316	622.418	-8.47248	16.5	8.87477	non-near-native
Pose448	35.03	52.723	-9.948	24.439	-87.11	-70.7542	1.86494	-89.1084	-8.22303	26.9	19.4993	non-near-native
Pose71	32.25	-9.338	-47.196	17.268	-55.126	-88.4767	-3.18716	-87.9547	-13.0954	17.5	5.71414	non-near-native
Pose489	37.28	32.75	-9.358	19.474	-61.582	-23.6061	-1.08951	-68.3173	-8.00062	18.1	10.8994	non-near-native
Pose384	29.63	40.437	-8.334	16.864	-65.635	-74.0176	-1.45153	-80.4112	-3.30185	16.5	13.5283	non-near-native
Pose66	31.39	-2.115	-49.936	4.839	-52.66	-54.4888	-1.17409	-57.2051	-18.4886	5.2	-11.4397	non-near-native
Pose436	33.3	30.224	-2.612	9.596	-42.432	-79.202	-0.484773	-78.8256	-10.9473	10.5	0.64743	non-near-native
Pose511	36.4	15.669	-5.253	26.587	-47.509	-73.2528	0.756268	-77.736	-37.0711	24.5	-8.86399	non-near-native
Pose212	30.36	9.462	-30.045	15.481	-54.988	-10.7834	-3.18952	-80.1358	-15.9738	17.5	3.12358	non-near-native
Pose413	37.43	43.536	-20.174	18.337	-82.047	-77.3671	-5.59491	-89.3908	-10.506	17.7	8.2446	non-near-native
Pose386	36.55	26.045	-23.259	14.357	-63.661	-66.6702	0.648019	-73.6441	-19.6429	14.6	-3.07861	non-near-native
Pose287	26.02	21.018	8.034	14.798	-27.782	-62.6381	-0.320211	-61.0483	-14.9416	15	1.55256	non-near-native
Pose524	43.52	14.563	-11.224	26.408	-52.195	-76.0541	-1.03666	-77.4245	-35.4743	22.5	-9.42687	non-near-native
Pose221	34.09	28.909	-32.378	12.33	-73.618	-68.9282	-1.70631	-76.0637	-7.01399	14.9	8.58741	non-near-native
Pose188	31.46	-0.287	-33.536	14.863	-48.111	-49.2098	2.14342	-56.4682	-29.4365	14.8	-11.6928	non-near-native
Pose140	34.9	7.481	-43.907	3.947	-55.335	-50.4515	-0.550278	-55.8145	-15.3762	5.9	-7.93858	non-near-native
Pose121	40.64	9.902	-56.378	11.003	-77.283	-70.5004	1.41146	-66.624	-18.4511	11.8	-4.80599	non-near-native
Pose157	33.36	17.296	-38.807	4.36	-60.464	-61.163	1.99339	-68.0926	-13.0594	6.1	-5.65346	non-near-native
Pose429	29.44	17.338	-0.433	8.626	-26.396	-55.5013	0.987982	-56.6132	-6.59591	9.5	3.56368	non-near-native
Pose398	34.95	7.643	-16.755	21.988	-46.386	-76.7176	-1.53108	-71.0253	-12.879	20.1	8.5089	non-near-native
Pose347	34.8	29.078	-22.228	16.938	-68.243	-74.4583	-0.338019	-72.3292	-4.27278	14.7	10.8545	non-near-native
Pose572	36.03	-0.894	6.853	19.305	-11.557	-53.0166	-3.59498	-80.8462	-18.1239	18.7	2.38849	non-near-native
Pose62	29.34	3.689	-49.208	7.174	-60.071	-56.1436	1.27491	-57.0988	-14.5754	7	-6.11786	non-near-native
Pose332	33.26	29.104	-18.275	16.098	-63.477	-76.5309	0.245655	-74.6096	-13.2622	15.4	3.46402	non-near-native
Pose215	35	-7.846	-36.826	11.572	-40.552	239.556	-2.95903	-66.7289	-20.9568	12.4	-6.46112	non-near-native
Pose54	42.62	6.31	-63.744	14.448	-84.502	-89.1971	-0.579459	-94.6951	-14.2483	14.5	1.67653	non-near-native
Pose102	31.97	2.097	-43.042	6.867	-52.007	-59.8155	0.4296	-70.1334	-17.0027	6.5	-8.80243	non-near-native
Pose228	32.8	0.427	-30.977	14.678	-46.082	-29.6409	-1.93909	-78.8387	-13.9197	14.9	2.37227	non-near-native
Pose92	36.74	13.356	-52.935	5.484	-71.774	-65.8833	0.158864	-72.7284	-17.3764	6.4	-9.23876	non-near-native
Pose12	29.82	0.274	-62.808	19.701	-82.782	-95.4591	-0.98572	-95.228	-14.7406	20.3	7.03346	non-near-native
Pose181	28.94	8.058	-30.971	12.188	-51.216	-58.3925	-0.170734	-57.5474	-14.5052	13.2	0.14532	non-near-native
Pose569	31.48	12.612	32.404	23.627	-3.836	-78.6279	1.91423	-78.0701	-29.8273	19.9	-6.94457	non-near-native
Pose355	30.8	8.902	-17.995	7.867	-34.763	-66.9894	0.149322	-70.723	-17.7783	7.8	-8.20047	non-near-native
Pose68	42.69	16.645	-61.377	15.525	-93.547	-91.5797	1.43057	-88.3008	-12.5331	15.1	3.82021	non-near-native
Pose201	28.75	5.786	-25.648	9.038	-40.473	504.786	-0.730429	503.787	-16.7281	11	-4.05529	non-near-native
Pose163	30.65	3.453	-36.947	17.647	-58.047	-60.376	1.34355	-62.5569	-22.2997	16.9	-3.16973	non-near-native
Pose249	35.49	23.87	-33.728	20.363	-77.961	-72.7878	-3.97507	-76.3287	-10.4601	20.1	10.6859	non-near-native
Pose109	39.99	12.484	-57.838	4.008	-74.33	-67.9105	0.762347	-69.5301	-18.7048	5.9	-10.9343	non-near-native
Pose79	28.55	1.682	-40.463	16.398	-58.544	-66.5414	-0.494786	-65.575	-14.428	16.1	3.1148	non-near-native
Pose17	26.48	0.316	-50.531	14.799	-65.645	-61.9728	-2.98269	-60.6986	-12.399	14.7	3.5409	non-near-native
Pose70	35.41	14.972	-53.254	2.873	-71.099	-50.9971	2.42661	-78.2886	-16.9536	4.8	-10.4582	non-near-native
Pose184	33.92	21.321	-36.175	11.434	-68.93	-67.9216	2.37846	-66.8043	-14.3545	11	-1.91905	non-near-native
Pose447	33.45	25.255	-0.561	15.031	-40.847	-14.7392	0.783658	-73.5861	-19.4044	15	-2.46396	non-near-native
Pose13	37.68	-1.931	-70.146	16.903	-85.118	-99.431	0.910332	-96.6535	-11.8386	17	6.34526	non-near-native
Pose450	33.18	11.297	-2.872	9.155	-23.324	-76.3673	-1.09641	-75.2482	-19.5594	10	-7.60346	non-near-native
Pose53	37.38	7.194	-59.941	17.037	-84.173	-82.1988	0.304775	-81.6437	-13.1312	16	4.18192	non-near-native
Pose506	33.71	25.258	11.494	16.378	-30.143	-68.0225	0.266333	-66.8602	-12.3532	15.5	4.38212	non-near-native
Pose505	29.68	50.177	15.169	10.538	-45.547	-2.16607	-0.737451	-75.7141	-2.61674	11.7	9.34493	non-near-native
Pose128	26.28	10.861	-23.225	11.008	-45.094	-58.7096	-0.840759	-56.4472	-14.1788	11	-1.76092	non-near-native
Pose490	34.52	26.093	-4.549	23.18	-53.821	-76.2947	-0.0381169	-82.6836	-15.3073	23.6	9.82343	non-near-native
Pose520	32.45	31.094	13.076	17.467	-35.485	-3.36046	-4.40004	-73.9585	-8.27773	15.9	8.45004	non-near-native
Pose568	38.37	11.446	-4.794	16.155	-32.395	-79.325	0.363457	-67.3246	-17.7306	13.5	-2.45754	non-near-native
Pose27	36.27	1.472	-65.522	18.099	-85.093	-83.2125	-0.51515	-89.2288	-14.5899	18.8	5.66909	non-near-native
Pose34	30.38	6.811	-54.247	2.773	-63.83	-44.5503	1.09568	-68.6972	-17.5592	4.6	-11.2033	non-near-native
Pose44	30.28	-0.065	-51.88	16.206	-68.021	-80.0793	0.0460649	-80.1937	-10.1858	17.9	8.73278	non-near-native
Pose93	26.79	8.631	-27.766	15.636	-52.033	-53.4108	-2.8888	-61.0372	-9.88457	13.2	4.30389	non-near-native
Pose155	41.38	22.112	-52.521	14.109	-88.742	-69.6013	0.561469	-81.1966	-15.344	16.4	2.5904	non-near-native
Pose75	33.77	-8.757	-49.726	13.506	-54.474	-48.4576	1.29557	-52.0009	-28.656	13.2	-12.5904	non-near-native
Pose376	29.24	38.707	-9.134	34.673	-82.514	-74.2429	-4.60694	-89.7156	-11.8661	32.1	21.4205	non-near-native
Pose469	29.81	22.121	10.711	12.151	-23.561	112.893	-0.784488	-70.3218	-21.6185	12.8	-6.65665	non-near-native
Pose9	34.29	-5.314	-70.596	13.431	-78.713	-83.9731	0.0962789	-84.7962	-21.8059	14.9	-4.72531	non-near-native
Pose458	28.6	11.704	14.955	9.446	-6.195	-33.4279	-0.501347	-80.1507	-11.7359	11.1	0.53769	non-near-native
Pose377	30.09	26.359	-5.997	14.384	-46.739	-52.5041	-5.73323	-68.5532	-6.59436	16.5	10.5651	non-near-native
Pose280	27.17	27.078	5.586	11.116	-32.607	-45.816	-2.43935	-50.5703	-7.48777	11.4	4.66101	non-near-native
Pose439	38.95	33.694	-21.54	16.804	-72.038	-86.0628	-1.11748	-105.688	-18.1862	17	0.63242	non-near-native
Pose192	40.59	27.288	-48.35	15.184	-90.823	-98.494	-0.335627	-96.8928	-10.4245	16.6	7.21795	non-near-native
Pose86	31.65	17.299	-45.263	14.238	-76.8	-68.0915	-1.08497	-74.8082	-10.9627	14.6	4.73357	non-near-native
Pose131	30.52	8.188	-39.18	13.541	-60.908	-65.1171	0.12955	-67.029	-17.8956	13.3	-2.80604	non-near-native
Pose431	28.89	17.397	0.46	6.903	-23.841	192.205	-0.182698	-51.6664	-3.71981	6.8	3.45217	non-near-native
Pose221	27.43	35.916	-7.755	14.073	-57.743	-69.9902	-1.07551	-79.73	-5.07039	15.3	10.7366	non-near-native
Pose195	31.81	19.344	-32.98	16.75	-69.073	-60.1418	0.616161	-77.4691	-8.75054	16.6	8.72451	non-near-native
Pose99	33.61	22.961	-45.969	20.417	-89.347	-87.6539	-1.04741	-83.6985	-12.5935	19.9	8.56585	non-near-native
Pose16	43.42	8.464	-76.793	15.882	-101.139	-88.4491	-0.384434	-91.4476	-15.3909	16.7	2.84819	non-near-native
Pose364	31.29	22.907	-16.692	16.284	-55.883	-79.5269	-1.14442	-73.8442	-17.2727	16.2	0.65457	non-near-native
Pose11	39.26	4.236	-78.537	12.547	-95.319	-82.9595	-0.297664	-90.1272	-14.4203	14.6	1.62173	non-near-native
Pose11	34.45	8.551	-69.033	7.894	-85.477	-71.0735	-1.3857	-78.3003	-5.34993	11.7	6.88506	non-near-native
Pose44	35.58	-7.405	-57.488	11.925	-62.008	-33.7604	-0.417696	-60.6546	-13.0998	12.7	0.91018	non-near-native
Pose398	30.33	36.521	-3.653	25.735	-65.909	-70.8669	-0.624503	-81.3317	-17.853	24.3	8.2323	non-near-native
Pose27	33.17	-3.243	-57.113	4.873	-58.743	-60.9028	1.31191	-63.5568	-15.1319	5.7	-7.91871	non-near-native
Pose524	30.52	24.053	28.535	8.23	-3.748	-52.2238	-0.86074	-88.0803	-16.1581	10	-4.54229	non-near-native
Pose216	36.91	11.875	-39.79	8.416	-60.081	-49.2709	-0.94693	-71.0377	-13.1727	10	-1.85543	non-near-native
Pose578	32.3	44.357	34.937	35.998	-45.418	-72.6962	3.70438	-92.0557	0.593332	36.9	37.434	non-near-native
Pose114	31.95	12.314	-41.722	2.815	-56.85	-57.3716	0.492604	-64.5228	-15.6013	4.5	-9.54117	non-near-native
Pose249	31.67	21.37	-27.625	5.524	-54.519	-68.3441	1.58802	-78.1961	-9.17676	6.6	-1.65908	non-near-native
Pose432	29.56	30.509	0.854	20.888	-50.542	-98.6376	1.62374	-98.7314	-20.9415	21.2	2.35265	non-near-native
Pose21	34.22	0.714	-62.072	13.908	-76.695	-72.4049	0.0337652	-83.6612	-18.7256	13.6	-3.25304	non-near-native
Pose476	30.07	41.199	11.95	12.549	-41.799	-58.3486	-5.8328	-71.8488	-3.06168	14	11.2445	non-near-native
Pose472	28.7	37.892	19.759	16.665	-34.798	-75.5508	-0.897196	-84.2541	-7.35633	15.7	9.0793	non-near-native
Pose169	38.02	12.054	-44.41	4.083	-60.548	-73.6852	1.39176	-72.9725	-10.2372	5.8	-3.41348	non-near-native
Pose439	29.8	28.833	3.468	10.184	-35.549	606.579	1.17406	467.527	-18.5389	10.6	-6.08501	non-near-native
Pose241	33.22	18.71	-29.743	12.206	-60.66	-73.1155	-3.17666	-89.0235	-6.40475	17.6	11.8357	non-near-native
Pose247	28.69	18.845	-19.42	12.085	-50.35	-61.5125	-1.82532	-55.4656	-12.2468	11.8	0.77788	non-near-native
Pose527	33.89	58.796	16.542	31.885	-74.14	-100.283	-2.27875	-92.9864	-9.60687	31.4	22.7538	non-near-native
Pose10	29.69	-9.623	-62.19	5.264	-57.831	-45.6833	-0.591515	-50.1116	-16.8064	6.4	-8.72576	non-near-native
Pose510	28.4	64.716	41.904	24.008	-46.819	-53.8996	0.470743	-54.8203	-2.61706	21.8	19.4446	non-near-native
Pose206	37.08	28.658	-40.921	8.714	-78.292	-71.5818	-1.97938	-86.2708	-3.03713	15.1	12.3666	non-near-native
Pose402	36.05	39.32	-21.292	7.609	-68.222	-84.0737	-0.907902	-84.6304	-2.80296	13.7	11.1773	non-near-native
Pose253	43.26	4.775	-40.707	16.66	-62.143	-98.1498	-0.192997	-104.063	-19.593	16	-1.6337	non-near-native
Pose322	33.46	21.761	-20.602	13.095	-55.457	-82.3519	-0.488897	-71.5595	-2.64729	17.5	15.1174	non-near-native
Pose61	44.89	10.465	-62.272	18.34	-91.077	-83.56	0.221266	-98.2587	-14.9702	17	3.52682	non-near-native
Pose360	29.41	28.876	-11.069	20.024	-59.97	-58.8921	2.25024	-75.3872	-8.0351	18.7	11.4684	non-near-native
Pose576	33.11	45.573	30.691	40.479	-55.361	132.786	0.901141	-109.543	0.183211	41.6	41.7649	non-near-native
Pose59	46.33	7.867	-62.829	18.722	-89.418	-101.752	-0.0190023	-110.213	-20.0016	16.8	-1.20144	non-near-native
Pose173	30.44	7.709	-33.958	2.197	-43.863	-27.9343	1.32673	-61.1223	-12.4894	3.3	-7.94046	non-near-native
Pose18	28.12	-3.907	-56.581	4.853	-57.527	-52.9906	-0.217658	-55.4014	-13.2084	5.7	-6.18756	non-near-native
Pose201	29.63	3.272	-27.871	3.362	-34.505	-55.2369	0.845861	-60.8124	-14.2379	4.4	-8.41411	non-near-native
Pose501	28.33	33.66	33.244	7.137	-7.553	217.285	-1.81259	-70.5491	-17.0545	8.2	-7.14905	non-near-native
Pose2	36.88	-14.908	-82.679	10.139	-77.91	-71.5664	2.40555	-75.9546	-18.1038	11.9	-4.39342	non-near-native
Pose115	29.71	-2.361	-41.116	11.329	-50.083	-85.0281	-0.845521	-78.3083	-18.5564	13.7	-3.00076	non-near-native
Pose170	26.78	19.563	-16.512	13.893	-49.969	-62.9353	0.26664	-67.9237	-16.2245	14.3	-0.30205	non-near-native
Pose566	29.33	41.729	43.608	21.371	-19.492	-78.973	-0.827281	-79.6686	1.06154	25.2	26.1554	non-near-native
Pose581	34.27	39.697	37.456	24.23	-26.471	-81.2926	3.72704	-89.0263	-11.9286	23.1	12.3643	non-near-native
Pose3	43.87	-4.298	-91.727	15.285	-102.714	-85.6647	-0.465388	-90.3431	-16.663	16.5	1.5033	non-near-native
Pose191	30.11	7.107	-32.281	14.359	-53.747	-82.2751	1.60446	-79.3957	-17.5997	14.2	-1.63973	non-near-native
Pose16	32.61	2.289	-60.892	16.227	-79.408	-71.9463	1.86187	-70.8317	-17.0354	15.6	0.26814	non-near-native
Pose394	36.62	12.259	-22.563	18.208	-53.03	-84.7635	-0.596063	-96.6487	-19.6719	17.3	-0.40471	non-near-native
Pose21	37.86	-14.28	-66.833	11.424	-63.976	-82.4408	-0.467216	-80.8745	-15.7123	10.5	-3.64107	non-near-native
Pose176	32.29	10.859	-35.045	25.345	-71.249	-72.9272	1.8495	-74.7691	-24.4957	22.1	0.05387	non-near-native
Pose173	40.11	29.386	-50.345	14.252	-93.982	-87.7118	-0.358797	-92.3801	-13.8691	15.7	3.21781	non-near-native
Pose7	35.01	-3.84	-71.792	10.112	-78.064	-56.8558	0.105247	-72.0792	-13.1361	11.8	-0.02249	non-near-native
Pose190	44.94	20.518	-48.64	20.89	-90.048	-100.024	-2.29048	-113.548	-20.6497	20.5	1.91527	non-near-native
Pose342	27.73	27.604	-7.214	17.278	-52.096	-79.1662	-0.565274	-84.5449	-0.874908	17.7	16.9126	non-near-native
Pose126	31.94	18.992	-40.34	14.384	-73.715	-72.3443	-1.87892	-72.3835	-11.5826	14.9	4.47566	non-near-native
Pose196	28.97	14.479	-28.66	12.417	-55.556	-79.6368	0.698633	-73.5809	-16.0798	11.8	-2.67182	non-near-native
Pose524	33.7	63.596	16.321	26.29	-73.565	-90.9016	2.11751	-97.2696	-15.316	24.5	10.7156	non-near-native
Pose120	30.05	6.535	-40.578	5.299	-52.411	-57.6383	-0.697951	-64.9859	0.921852	8.8	9.62967	non-near-native
Pose254	32.96	28.539	-28.159	20.718	-77.416	-54.9503	1.83235	-86.601	-3.21749	22.7	19.8043	non-near-native
Pose142	31.61	15.878	-38.801	6.712	-61.391	-72.7062	-1.28594	-69.6519	2.40337	10.9	13.063	non-near-native
Pose237	25.63	17.423	-5.754	7.705	-30.882	618.329	1.63919	526.305	-12.7213	8.6	-2.84917	non-near-native
Pose107	41.01	3.365	-58.121	12.717	-74.203	-100.035	-1.01892	-114.058	-21.5325	15.6	-3.77925	non-near-native
Pose68	31.59	15.139	-47.89	12.099	-75.129	-57.2898	-0.682976	-66.1596	-8.22996	12.5	5.09304	non-near-native
Pose344	27.51	24.201	-6.855	32.15	-63.206	-76.4703	3.07659	-79.0476	-3.14083	32.9	30.0733	non-near-native
Pose620	34.25	73.593	80.171	33.91	-27.332	220.824	1.88565	-106.045	-11.7524	34.4	23.8228	non-near-native
Pose292	30.51	23.02	-17.897	11.354	-52.271	-73.0557	-0.104147	-73.4237	-6.28879	13.7	8.04009	non-near-native
Pose399	28.02	16.021	1.932	15.785	-29.874	-66.2646	-0.016888	-70.5527	-10.1499	15.3	6.16509	non-near-native
Pose434	31.62	13.793	-4.473	23.95	-42.216	-73.0545	1.4836	-72.6039	-28.3728	21.7	-3.83552	non-near-native
Pose152	28.77	14.804	-36.085	11.754	-62.644	-48.0726	-0.459701	-53.8602	-6.52892	12	6.12397	non-near-native
Pose255	31.64	39.708	-27.127	14.869	-81.705	-77.6904	-0.40713	-84.0587	-15.8283	16.4	2.15453	non-near-native
Pose183	31.98	32.395	-33.9	21.315	-87.61	-70.6446	0.0810648	-75.803	-2.68053	22.4	19.9875	non-near-native
Pose43	32.12	4.176	-52.067	10.287	-66.53	-69.5243	-1.22126	-72.9255	-9.15201	12.7	4.46319	non-near-native
Pose185	30.92	16.584	-33.35	10.426	-60.361	-59.123	0.833731	-59.3278	-11.2031	10.6	0.51721	non-near-native
Pose59	34.15	17.122	-52.597	10.673	-80.392	-83.3896	-4.34961	-80.0877	-5.07735	16.8	12.2304	non-near-native
Pose62	32.91	13.375	-51.035	8.982	-73.392	-77.0348	2.45724	-77.0293	-9.09014	9.1	0.918874	non-near-native
Pose100	34.25	25.377	-45.721	12.319	-83.416	-95.3726	-5.66698	-92.796	-5.84124	17.8	12.5429	non-near-native
Pose35	29.7	6.414	-52.41	9.889	-68.713	-73.6927	-0.635934	-90.4178	-10.6502	10.7	1.11482	non-near-native
Pose441	42.19	24.331	-21.496	18.514	-64.342	-86.088	-4.89288	-88.1242	-21.6644	16.1	-3.39796	non-near-native
Pose41	31.09	-10.551	-54.74	9.034	-53.223	-66.6502	-0.714192	-64.8517	-13.9962	9	-3.59658	non-near-native
Pose361	29.41	32.653	-10.914	16.913	-60.479	-90.943	-3.90877	-90.318	-6.60642	21.3	15.3542	non-near-native
Pose180	27.11	26.762	-14.66	12.676	-54.098	-54.9188	-1.72679	-62.461	-0.5984	13.3	12.7614	non-near-native
Pose195	44.55	1.575	-48.252	14.43	-64.257	-96.634	0.282312	-93.1743	-16.9576	14	-1.26184	non-near-native
Pose251	29.44	25.965	-22.613	10.488	-59.066	-54.4043	0.723265	-55.5189	-3.41309	10.6	7.52822	non-near-native
Pose415	30.13	23.015	-0.169	9.738	-32.922	-68.9029	0.546031	-80.788	-10.457	10.2	0.7887	non-near-native
Pose131	32.73	14.128	-42.478	6.767	-63.372	-71.9357	-1.6001	-88.3862	-21.8376	12.9	-6.75384	non-near-native
Pose208	32.62	21.95	-33.736	14.2	-69.886	-82.8121	0.855843	-82.1839	-12.5111	16	4.74001	non-near-native
Pose374	38.7	20.867	-28.886	27.638	-77.391	-81.2756	1.19766	-88.0152	-23.1275	26.5	5.68525	non-near-native
Pose4	51.8	-1.361	-88.58	20.345	-107.563	-112.349	-0.848505	-117.694	-20.3502	19.9	1.58482	non-near-native
Pose635	39	37.118	8.673	33.44	-61.885	10.7519	0.245246	-82.9197	-24.977	31.2	8.7207	non-near-native
Pose61	28.58	3.891	-42.774	11.222	-57.887	-50.0657	-0.265547	-51.1721	-2.51757	11.3	9.03419	non-near-native
Pose394	38.82	23.842	-27.174	19.213	-70.229	-99.9448	1.65122	-99.1074	-17.2393	17.6	2.08463	non-near-native
Pose12	35.82	-8.037	-68.868	13.574	-74.404	-54.1745	-0.12599	-60.4424	-12.0773	13.5	2.63043	non-near-native
Pose564	32.77	43.673	26.103	32.227	-49.797	15.6066	0.40008	-86.4766	-29.7486	32.2	5.42626	non-near-native
Pose5	53.77	-12.12	-88.198	18.734	-94.811	-105.065	0.252431	-110.042	-22.2071	17.9	-2.08639	non-near-native
Pose218	35.41	33.972	-36.47	9.272	-79.714	-72.8827	2.48954	-81.9489	-8.14891	9.1	1.76598	non-near-native
Pose99	29.99	9.109	-42.91	8.527	-60.545	-76.4163	-3.06862	-76.4089	1.38112	12.4	13.643	non-near-native
Pose250	43.14	17.816	-41.019	21.248	-80.083	-107.398	0.646331	-107.851	-19.6528	20.5	2.81248	non-near-native
Pose533	38.26	44.369	-9.613	16.376	-70.357	-93.7071	-5.00903	-95.8043	1.85321	23.2	24.8679	non-near-native
Pose197	35.24	18.746	-38.907	6.432	-64.084	-58.7504	-1.29385	-79.3575	-8.75572	7.5	-0.380148	non-near-native
Pose254	40.97	9.723	-40.6	13.566	-63.889	-80.593	-1.21775	-90.7272	-15.6159	15.1	1.04569	non-near-native
Pose192	28.13	7.561	-26.806	3.578	-37.945	-43.9777	2.10617	-58.4614	-10.6305	4.1	-5.46745	non-near-native
Pose91	32.81	16.111	-47.786	7.963	-71.86	-65.9251	2.9347	-78.3057	-9.17818	7.5	-0.760362	non-near-native
Pose233	38.8	17.377	-43.142	25.072	-85.59	-75.0861	1.02517	-79.5877	-19.8494	24.7	6.83554	non-near-native
Pose2	40.71	-15.097	-97.32	11.117	-93.34	-75.6873	0.120391	-79.6702	-19.3107	12.6	-4.77963	non-near-native
Pose399	29.21	30.779	-6.078	7.967	-44.824	-75.9598	1.27631	-70.4378	-8.21601	9.1	1.70559	non-near-native
Pose505	29.82	63.786	21.51	21.575	-63.85	15.9226	4.60614	-74.9844	-10.9589	20.4	10.537	non-near-native
Pose243	30.21	14.471	-25.386	9.896	-49.753	-60.3806	-0.678254	-71.7551	-13.9084	9.8	-2.71756	non-near-native
Pose152	32.63	17.383	-40.285	24.304	-81.972	-70.6876	2.3711	-77.1614	-16.7719	23.1	8.00529	non-near-native
Pose133	32.45	18.571	-42.119	12.718	-73.409	-77.6119	-5.57442	-81.286	-4.98024	17.2	12.7178	non-near-native
Pose154	33.92	26.186	-38.977	10.912	-76.075	-76.4898	-3.58087	-80.8013	-4.30672	16.1	12.224	non-near-native
Pose161	50.69	1.81	-51.9	15.024	-68.734	-91.5979	-0.850881	-103.372	-21.6919	16.6	-2.92271	non-near-native
Pose382	27.83	10.017	-0.822	8.57	-19.409	-88.677	-3.06457	-83.8715	-13.9894	8.3	-4.29046	non-near-native
Pose666	43.78	36.6	16.476	20.159	-40.283	-83.253	1.45279	-94.5707	-6.27976	21.5	15.8482	non-near-native
Pose259	29.53	26.269	-21.588	14.403	-62.26	-64.5077	-4.93362	-75.9387	-0.454043	19.3	18.8914	non-near-native
Pose511	30.95	46.435	4.268	16.652	-58.82	-87.3136	-1.14306	-80.7878	-0.72754	16.1	15.4452	non-near-native
Pose280	31.06	22.982	-24.868	13.966	-61.817	-71.5183	1.67913	-79.1417	-15.9574	13.6	-0.76166	non-near-native
Pose220	26.38	26.6	-7.804	9.273	-43.678	-51.4987	-0.987873	-52.8359	-0.810435	8.7	7.97061	non-near-native
Pose196	32.02	23.388	-32.935	13.758	-70.08	-82.4795	-1.19538	-83.2566	-11.5796	14.8	4.37836	non-near-native
Pose322	33.23	15.146	-19.663	21.903	-56.713	-101.877	-1.03756	-102.61	-17.3606	21.9	6.27546	non-near-native
Pose513	27.78	48.918	42.63	20.583	-26.871	4.60608	-1.84791	-86.9126	-14.9267	20.6	7.16597	non-near-native
Pose152	26.63	26.977	-18.839	12.628	-58.444	-54.804	0.63316	-66.2446	-10.5977	14.4	4.86207	non-near-native
Pose371	28.71	40.056	-3.02	10.602	-53.678	-77.841	-2.2284	-76.4453	-4.20164	11.3	7.51852	non-near-native
Pose240	36.49	39.336	-37.417	14.17	-90.923	-88.2795	1.6703	-89.1191	-6.72796	14.9	8.84484	non-near-native
Pose219	30.98	9.787	-29.897	11.269	-50.953	-73.5393	-1.38501	-76.3424	-16.998	11.8	-3.4982	non-near-native
Pose387	31.07	44.587	-13.455	17.896	-75.938	-73.8722	3.40419	-74.118	-13.4125	18	5.92875	non-near-native
Pose297	29.22	32.216	-17.497	11.484	-61.197	-71.8285	-2.8119	-76.6752	-4.5603	12.8	8.69573	non-near-native
Pose492	31.15	25.016	0.45	12.231	-36.798	483.384	-0.799259	606.694	-18.0566	12.3	-3.95094	non-near-native
Pose420	30.72	32.595	-10.456	11.729	-54.779	-74.7313	-1.28584	-82.1508	-5.85467	13.3	8.0308	non-near-native
Pose306	30.69	25.103	-22.607	11.091	-58.801	-70.4912	0.590984	-68.5588	-0.467733	15.9	15.479	non-near-native
Pose643	36.52	23.413	24.039	13.328	-12.703	-66.5268	0.970103	-65.3296	-19.2159	12.3	-4.99431	non-near-native
Pose136	27.51	8.355	-33.144	8.444	-49.943	-76.2845	-2.48737	-74.1379	-12.9207	9.5	-2.12863	non-near-native
Pose101	35.3	22.228	-48.553	6.581	-77.362	-81.3062	2.20514	-82.9497	-6.82166	7	0.860506	non-near-native
Pose148	29.4	19.147	-36.777	9.668	-65.593	-83.7692	-3.5728	-79.1037	-16.3475	12	-2.71275	non-near-native
Pose226	35.74	11.354	-35.948	14.981	-62.283	-63.0318	-0.320813	-72.9168	-15.0897	14.4	0.81927	non-near-native
Pose301	27.3	31.517	13.962	9.311	-26.866	665.616	-0.0821063	-35.3817	-5.73668	9.1	3.93699	non-near-native
Pose439	32.96	26.4	-4.248	28.965	-59.614	-98.4003	-1.02623	-109.776	-26.3632	27.1	3.37312	non-near-native
Pose452	29.12	29.617	4.33	27.89	-53.176	-67.1658	-2.22111	-87.9628	-30.1108	27.5	0.40028	non-near-native
Pose85	32.76	8.092	-48.685	24.907	-81.684	-80.7517	0.403344	-97.8418	-20.8852	23.5	4.70332	non-near-native
Pose129	35.54	14.356	-45.621	18.866	-78.843	-74.0521	-1.10403	-76.2318	-29.3316	17.9	-8.49844	non-near-native
Pose538	34.77	60.299	5.379	16.031	-70.951	-98.7245	0.320545	-96.6219	-11.6303	16.7	6.23273	non-near-native
Pose392	41.4	-10.839	-27.371	13.857	-30.389	-103.994	0.157458	-101.917	-19.4569	13.5	-4.01121	non-near-native
Pose119	30.12	-1.8	-40.594	23.835	-62.63	-84.7637	-0.484764	-81.2188	-23.5177	23.1	1.93407	non-near-native
Pose17	29.99	7.046	-60.893	2.114	-70.054	-77.1974	-5.26712	-85.3196	-10.0255	5.6	-3.42295	non-near-native
Pose446	34.36	27.389	-0.614	12.743	-40.746	-83.327	-3.60639	-71.4528	-26.2731	15	-8.64579	non-near-native
Pose502	28.65	21.702	34.036	19.311	-6.977	-75.9122	3.40341	-94.0983	-6.69191	22	15.9773	non-near-native
Pose415	33.91	43.882	-7.475	14.838	-66.196	-73.8733	-5.16437	-83.0124	-6.0888	21.1	15.6201	non-near-native
Pose137	34.18	23.229	-40.877	1.326	-65.432	-60.6963	-3.56077	-74.4004	-7.59018	5.2	-1.63116	non-near-native
Pose48	29.12	5.793	-50.842	7.493	-64.127	-71.9255	-1.11808	-71.0293	-9.72792	8.3	-0.455128	non-near-native
Pose151	37.45	19.662	-45.97	10.328	-75.96	-76.6443	-1.68526	-82.309	-13.9323	10.9	-1.63907	non-near-native
Pose533	32.6	21.926	15.749	21.451	-27.628	-65.4666	2.63615	-71.577	-3.76515	21	17.6114	non-near-native
Pose105	35.66	31.484	-47.922	2.146	-81.552	-70.1518	-3.45206	-89.7	-8.82055	4.7	-3.23849	non-near-native
Pose366	29.59	20.503	-10.41	23.323	-54.236	-71.4722	1.28993	-90.528	-6.28752	22.8	17.1412	non-near-native
Pose389	31.11	14.28	-13.213	6.463	-33.955	-83.5466	-0.669779	-74.9196	-10.8022	7.9	-1.82198	non-near-native
Pose577	33.31	57.414	37.146	13.875	-34.144	-60.9546	-3.43965	-85.5121	-7.02313	16.3	9.97918	non-near-native
Pose185	29.92	7.251	-32.827	14.253	-54.332	-57.665	1.01869	-62.7669	-1.24675	13.9	12.7779	non-near-native
Pose144	38	-6.591	-47.186	10.908	-51.504	-79.5785	0.160283	-99.8059	-23.1576	13.7	-7.14184	non-near-native
Pose208	29.52	23.129	-27.138	17.179	-67.446	-74.3132	-1.10254	-79.0047	-20.4586	18.3	-0.11274	non-near-native
Pose89	25.21	12.187	-29.192	9.951	-51.33	-43.5827	-1.20427	-48.532	-1.90161	9.9	8.18855	non-near-native
Pose203	38.85	14.099	-47.698	14.547	-76.343	-77.1324	-5.12857	-86.0596	-18.333	12.7	-3.7997	non-near-native
Pose6	52.58	-10.948	-85.687	21.609	-96.347	-103.696	-2.40763	-112.069	-23.1322	19.5	-1.31898	non-near-native
Pose178	26.61	39.468	-14.938	15.053	-69.459	-57.1862	-0.0540262	-63.0325	4.28489	13.6	17.4564	non-near-native
Pose375	39.53	15.657	-28.829	25.143	-69.63	-92.1927	-1.11977	-100.878	-17.2213	24.5	9.00083	non-near-native
Pose137	31.18	25.541	-39.91	6.507	-71.957	-81.0966	1.83237	-82.669	-5.45671	7.8	2.88896	non-near-native
Pose292	33.28	40.376	-23.039	25.058	-88.474	-84.9537	1.36306	-93.6363	-17.2651	22.7	7.16141	non-near-native
Pose319	30.98	19.915	-21.389	15.662	-56.966	-79.165	0.708873	-73.863	-11.9279	15.1	4.36489	non-near-native
Pose245	27.8	41.031	-19.631	14.021	-74.683	-50.6589	0.426692	-56.6225	4.38542	13.9	17.8469	non-near-native
Pose152	35.37	22.172	-43.139	12.188	-77.5	-89.0541	0.0954081	-88.3792	-14.963	11.6	-1.8667	non-near-native
Pose302	40.44	28.63	-35.593	3.626	-67.849	-80.5537	-0.548928	-96.0944	-9.51681	7.3	-1.26513	non-near-native
Pose118	37.37	21.559	-50.331	12.462	-84.352	-84.5006	1.3104	-81.6828	-15.0389	13	-0.53501	non-near-native
Pose182	31.21	11.861	-34.137	10.468	-56.465	-78.6716	-3.31685	-74.5914	-13.8132	11	-1.43188	non-near-native
Pose101	27.81	14.594	-37.81	10.329	-62.733	-82.1354	2.24989	-80.7652	-10.7275	10.8	1.14525	non-near-native
Pose9	41.96	-5.483	-81.279	12.738	-88.535	-71.4855	-1.6192	-75.7849	-17.9105	13.7	-2.41945	non-near-native
Pose65	26.91	13.944	-32.192	17.233	-63.369	-63.5072	-1.85746	-67.92	-11.7887	16.3	5.69017	non-near-native
Pose440	30.23	44.253	3.658	8.244	-48.84	-70.1532	-1.57213	-77.1392	-4.2557	9.1	5.26987	non-near-native
Pose189	33.5	29.356	-35.786	12.653	-77.795	-74.3988	-4.96397	-74.5433	-2.90201	17.1	14.4882	non-near-native
Pose246	29.58	26.048	-22.953	14.295	-63.295	-79.8787	-6.32597	-79.6539	-5.18561	19.1	14.433	non-near-native
Pose31	36.89	-0.676	-64.41	2.171	-65.905	-62.838	-0.91236	-61.3465	-10.2475	4.1	-5.12275	non-near-native
Pose400	29.71	26.861	-5.95	14.957	-47.769	-73.5028	-1.74853	-81.0944	-1.31426	15.7	14.5172	non-near-native
Pose296	42.61	7.748	-36.04	9.507	-53.295	-67.3484	-8.83741	-82.6695	-18.5427	9.8	-6.88843	non-near-native
Pose38	52.34	3.139	-67.178	18.827	-89.145	-103.778	-3.26474	-109.612	-25.3946	18.2	-4.65514	non-near-native
Pose301	32.16	13.02	-22.195	12.277	-47.492	-61.7068	-1.71236	-62.6125	-6.77302	13.7	7.60428	non-near-native
Pose147	28.68	-1.365	-32.273	24.687	-55.595	-56.5347	-0.708931	-74.2912	-12.3031	23.8	12.7272	non-near-native
Pose235	30.22	26.985	-26.145	12.047	-65.177	-68.9778	0.458149	-68.161	-3.244	11.8	8.8804	non-near-native
Pose322	38.74	-8.174	-33.736	11.041	-36.603	-88.8258	0.0499379	-83.934	-25.37	12.1	-10.733	non-near-native
Pose457	30.24	10.892	6.739	7.276	-11.429	-72.8455	-0.167071	-79.2357	-11.6616	6.8	-3.69544	non-near-native
Pose160	48.9	-2.837	-52.03	21.018	-70.212	-102.126	0.753761	-104.013	-24.8111	18.6	-3.72999	non-near-native
Pose409	31.46	15.971	-9.008	19.713	-44.692	-31.0044	3.08316	-80.9072	-6.1088	22.2	16.7021	non-near-native
Pose178	28.91	18.817	-31.214	11.765	-61.796	-64.98	-4.57062	-65.5004	-0.898889	17.4	16.591	non-near-native
Pose258	38.66	5.488	-40.272	22.44	-68.2	-95.3926	-0.34547	-93.8553	-17.3828	20.8	5.15548	non-near-native
Pose251	31.13	19.764	-27.275	22.705	-69.744	-74.713	0.411799	-79.8628	-29.2215	21.2	-5.09935	non-near-native
Pose444	35.54	25.554	-10.296	20.268	-56.118	-92.5181	0.172547	-95.0943	-11.1919	21.7	11.6273	non-near-native
Pose260	27.97	9.93	-18.322	13.587	-41.838	-57.626	-1.0914	-60.4318	-17.9247	11.6	-4.53223	non-near-native
Pose225	37.04	18.002	-39.095	22.177	-79.273	-84.0185	-0.339745	-111.033	-12.4462	20.9	9.69842	non-near-native
Pose149	29.72	-10.78	-37.171	7.857	-34.248	707.845	2.294	538.816	-22.8523	7.3	-13.2671	non-near-native
Pose116	38.02	15.535	-50.339	21.714	-87.587	-101.07	0.899725	-104.818	-12.8881	20.4	8.80071	non-near-native
Pose80	26.85	12.011	-30.585	11.009	-53.605	-55.4552	-0.0547336	-64.4862	-3.46307	12.5	9.38324	non-near-native
Pose153	30.83	22.189	-38.158	13.933	-74.28	-91.112	-0.0470785	-89.7205	-13.7378	12.1	-0.26402	non-near-native
Pose344	35.41	32.734	-22.47	18.013	-73.217	-68.3274	-2.04809	-82.135	-7.42268	19	12.3196	non-near-native
Pose10	32.87	-2.27	-63.697	17.259	-78.687	-64.2342	0.186044	-71.6185	-27.2567	16.1	-8.43103	non-near-native
Pose12	31.1	-4.165	-63.506	3.332	-62.673	-66.58	-4.95956	-73.1343	-13.5266	5.7	-6.47394	non-near-native
Pose437	35.16	28.004	-11.279	4.177	-43.459	-44.709	-0.346799	-77.0709	-9.65248	6.5	-2.18723	non-near-native
Pose213	29.13	10.928	-26.934	24.493	-62.354	-93.0137	-2.91946	-87.6003	-10.0346	24.2	15.1689	non-near-native
Pose254	30.3	15.16	-23.584	10.691	-49.434	-73.1301	-1.33016	-73.5954	-10.5581	10.2	0.69771	non-near-native
Pose58	35.83	19.629	-55.143	-0.042	-74.73	-83.5939	-3.90836	-81.0933	-8.74417	4.5	-3.36975	non-near-native
Pose219	30.07	21.273	-28.283	14.091	-63.647	-61.1979	-1.36278	-66.3715	-1.63364	19.4	17.9297	non-near-native
Pose104	31.64	-8.822	-42.971	6.859	-41.008	-54.2721	1.46263	-73.981	-20.7792	9.7	-9.00128	non-near-native
Pose245	30.06	7.548	-24.851	19.942	-52.342	-68.3588	-2.17533	-69.6672	-10.4629	16.7	7.28339	non-near-native
Pose97	31.24	-2.709	-46.774	17.666	-61.731	-62.971	-1.30684	-64.2119	-14.0693	17.2	4.53763	non-near-native
Pose561	29.11	55.648	41.709	14.995	-28.933	-72.403	1.25781	-76.0276	-7.10058	14.6	8.20948	non-near-native
Pose494	35.38	8.18	-4.38	27.126	-39.687	-80.8223	-1.24935	-100.089	-18.1764	26.7	10.3412	non-near-native
Pose408	30.98	40.959	-11.479	11.458	-63.896	-67.1674	-2.17851	-69.4856	-7.36066	13.5	6.87541	non-near-native
Pose258	32.23	14.702	-26.402	6.525	-47.63	-83.9064	-1.51823	-75.4919	-12.5993	9.4	-1.93937	non-near-native
Pose81	24.94	-3.113	-30.47	10.573	-37.93	-46.6722	-0.898541	-47.3397	-7.8453	10.6	3.53923	non-near-native
Pose430	29.94	49.596	2.298	25.835	-73.134	-115.077	-1.17803	-106.077	-12.2622	27.4	16.364	non-near-native
Pose104	45.32	-15.823	-58.475	14.499	-57.15	-94.1084	-0.410863	-93.1638	-27.4801	14.3	-10.4321	non-near-native
Pose125	29.76	8.093	-39.873	16.076	-64.042	-61.4975	-2.30481	-65.2091	-16.3754	15.9	1.16214	non-near-native
Pose108	30.03	18.753	-41.763	7.819	-68.335	-85.7038	3.26328	-84.8306	-3.78228	8	4.59595	non-near-native
Pose27	49.14	-6.346	-69.819	15.748	-79.221	-87.1575	1.68976	-90.8766	-26.336	14.7	-9.0024	non-near-native
Pose140	30.41	16.998	-38.101	15.176	-70.275	-66.2862	-0.853716	-67.2398	-1.33219	14.1	12.901	non-near-native
Pose97	31.99	-1.848	-43.77	19.66	-61.582	-62.1892	-1.48557	-63.4667	-11.2342	17.2	7.08922	non-near-native
Pose52	30.01	21.991	-50.317	5.241	-77.549	-81.6246	-2.40212	-80.3676	-3.05948	6.7	3.94647	non-near-native
Pose446	32.77	26.674	-3.117	9.78	-39.571	-69.3666	-1.37531	-68.6444	-16.8262	9.6	-5.54358	non-near-native
Pose53	30.65	0.689	-52.6	9.554	-62.843	-51.3892	1.09252	-52.8072	-9.03904	8.5	0.364864	non-near-native
Pose78	31.96	13.86	-46.416	7.606	-67.882	-62.5707	-3.37306	-77.1291	-12.4791	9.1	-2.13119	non-near-native
Pose193	27.2	34.458	-13.295	11.232	-58.985	-59.3874	-1.82134	-68.2088	-2.15906	12.7	10.7568	non-near-native
Pose483	40.28	5.95	-16.515	12.704	-35.169	-85.2359	-4.66219	-85.6702	-19.7827	11.9	-5.90443	non-near-native
Pose582	34.23	64.97	37.932	17.218	-44.256	-92.864	-4.73241	-84.8377	0.204258	18.4	18.5838	non-near-native
Pose641	38.64	27.791	9.193	21.47	-40.068	-99.3344	-0.540378	-100.106	-10.9525	22.5	12.6427	non-near-native
Pose514	29.58	49.116	18.95	14.881	-45.048	-62.256	-3.49398	-76.9312	-0.657627	14.5	13.9081	non-near-native
Pose87	33.6	14.513	-47.951	9.332	-71.795	-73.232	0.740451	-76.0602	-2.51725	9.5	7.23447	non-near-native
Pose125	31.03	16.129	-41.946	8.441	-66.516	-54.3085	0.852277	-60.5412	-1.85015	9.9	8.23486	non-near-native
Pose34	27.88	2.342	-48.289	6.792	-57.423	-52.104	-0.408897	-51.9064	-6.99083	7.6	1.30825	non-near-native
Pose559	36.29	33.773	4.609	8.521	-37.685	-85.4002	-5.37176	-92.0065	-18.1884	9.8	-6.56956	non-near-native
Pose391	38.52	26.622	-27.574	18.423	-72.619	-60.1754	-2.11471	-103.349	-11.0806	18.8	8.82746	non-near-native
Pose265	32.6	24.684	-27.029	19.823	-71.536	-64.8958	0.331997	-66.4538	-25.3277	19.7	-3.09493	non-near-native
Pose175	30.72	8.024	-35.202	11.541	-54.767	-57.7378	0.995645	-59.7593	-10.5369	10.1	0.61679	non-near-native
Pose460	34.87	55.974	-8.201	13.268	-77.442	-68.3335	0.771937	-80.4862	-12.3779	15	3.85989	non-near-native
Pose77	26.36	9.013	-30.923	13.685	-53.621	-71.9017	-1.48525	-71.9079	-3.89068	13.5	9.99839	non-near-native
Pose56	31.33	5.47	-52.064	4.377	-61.91	-77.5267	-1.70916	-80.3666	-4.83561	6.8	2.44795	non-near-native
Pose9	36.61	-9.746	-72.797	15.473	-78.524	-68.066	-0.569326	-68.9374	-17.46	14.8	-0.914	non-near-native
Pose298	29.27	45.305	-17.487	25.021	-87.813	-79.6716	-4.01891	-87.217	9.66191	23.3	31.9957	non-near-native
Pose236	29.98	38.69	-25.943	16.614	-81.247	-69.8899	-0.260271	-70.5268	0.562107	17	17.5059	non-near-native
Pose54	28.92	-5.069	-50.205	4.209	-49.345	-44.9525	-1.93167	-76.9635	-14.6024	7.9	-5.24216	non-near-native
Pose75	30.95	9.214	-49.114	10.249	-68.577	-73.3814	-0.231633	-74.5419	-2.4072	9.9	7.73352	non-near-native
Pose53	34.37	13.108	-53.532	29.015	-95.656	-95.0226	-3.39455	-97.5216	-16.7535	26.3	11.2218	non-near-native
Pose55	32.03	9.146	-50.138	15.846	-75.129	-80.8457	-1.55856	-79.1076	-21.311	18	-1.1799	non-near-native
Pose124	27.99	4.464	-34.4	8.457	-47.32	4.90955	-0.933914	-48.0791	-6.23384	8	2.38954	non-near-native
Pose419	28.5	22.852	6.077	12.002	-28.777	-70.1122	-0.380798	-71.5661	-14.3227	12.2	-0.69043	non-near-native
Pose486	31.81	45.725	4.072	8.98	-50.633	-80.7376	-0.796363	-94.3243	-12.4194	8.3	-2.87746	non-near-native
Pose29	36.5	10.816	-64.658	1.24	-76.714	-62.1412	-3.50102	-80.2065	-6.05479	3.3	-2.14931	non-near-native
Pose1	35.95	-2.126	-83.805	-1.854	-79.825	-67.6094	-4.68711	-82.5756	-7.17932	2	-4.46139	non-near-native
Pose93	28.1	12.084	-38.708	8.001	-58.793	-52.7118	-4.56041	-55.1848	-3.68257	12.9	9.58569	non-near-native
Pose42	43.43	-11.038	-65.671	14.4	-69.033	-70.2396	-0.392506	-77.0777	-21.6348	12.9	-6.57132	non-near-native
Pose188	32.85	-5.383	-35.362	15.448	-45.427	-51.0815	-2.01137	-59.8101	-20.649	13.2	-5.3841	non-near-native
Pose138	30.82	11.163	-39.882	12.107	-63.152	-54.8654	-2.23386	-68.3126	0.692693	18.3	18.9234	non-near-native
Pose609	32.83	22.043	47.211	20.68	4.489	243.833	-0.756141	-45.3545	-18.2315	19.7	3.29165	non-near-native
Pose480	29.55	12.135	9.137	7.087	-10.085	-58.5668	0.529714	-49.9848	-13.5798	6.3	-5.92182	non-near-native
Pose13	39.62	-9.451	-77.928	14.68	-83.157	-73.9611	0.487039	-76.0138	-17.4304	13.9	-1.78736	non-near-native
Pose255	34.36	32.429	-29.075	29.016	-90.519	-81.8486	-4.81837	-95.3548	-16.935	28.4	13.1585	non-near-native
Pose597	37.28	48.847	13.075	26.966	-62.739	-34.9107	-1.20194	-98.5109	-17.6653	26.1	10.2012	non-near-native
Pose103	37.3	-3.748	-51.885	21.48	-69.617	-89.9911	2.06522	-95.4084	-23.5687	19	-2.21183	non-near-native
Pose198	29.04	18.764	-28.23	16.506	-63.5	-73.0742	-3.56027	-74.6007	-1.49641	21.9	20.5532	non-near-native
Pose206	34.06	9.109	-33.837	8.458	-51.404	-61.3144	-0.265135	-60.525	-8.11923	7.4	0.092693	non-near-native
Pose399	32.5	23.149	-11.22	10.485	-44.855	-55.0202	0.37754	-57.1945	-11.9874	10.7	-0.08866	non-near-native
Pose117	31.56	9.957	-41.519	18.192	-69.668	-85.1345	0.578756	-83.7554	-13.572	17.6	5.3852	non-near-native
Pose10	39.1	-2.572	-79.842	2.399	-79.67	-83.2065	-5.28804	-78.2993	-9.27243	6.4	-1.94519	non-near-native
Pose554	29.32	35.299	35.71	20.82	-20.408	-115.27	-0.463053	-116.74	-16.1614	22.6	8.05474	non-near-native
Pose30	27.12	11.073	-41.709	12.268	-65.05	-69.2526	-0.93204	-70.1613	-9.45758	12.2	3.68818	non-near-native
Pose66	30.34	1.641	-48.141	8.08	-57.863	-57.9441	-0.0218144	-57.8465	-7.35601	7.3	0.679591	non-near-native
Pose627	35.11	29.332	41.117	29.923	-18.138	-115.279	0.308502	-109.305	-16.0362	26.4	11.9674	non-near-native
Pose601	32.73	53.954	41.278	16.62	-29.296	-74.5938	-4.56716	-67.3996	-1.76484	17.7	16.1116	non-near-native
Pose65	32.73	20.921	-50.715	7.99	-79.626	-69.0618	-0.143563	-75.3403	-1.42212	9.8	8.52009	non-near-native
Pose509	31.06	17.965	3.773	18.889	-33.081	-52.2655	-0.840909	-60.6714	-23.5657	17.8	-3.40913	non-near-native
Pose57	29.72	-0.052	-49.537	4.078	-53.564	-35.7434	-0.398982	-47.0024	-4.99179	5.2	0.707389	non-near-native
Pose264	33.41	39.589	-27.653	10.454	-77.697	-68.6838	-0.267459	-77.8381	-9.63277	10.8	2.13051	non-near-native
Pose335	30.26	39.086	-11.921	23.149	-74.156	-94.3493	1.53051	-91.4991	-15.4212	21.8	7.92092	non-near-native
Pose44	31.16	14.263	-54.113	8.922	-77.298	-75.091	-0.742619	-76.7077	-15.3558	9.5	-4.32022	non-near-native
Pose161	31.65	31.191	-36.649	2.594	-70.434	-66.763	-4.35314	-81.5569	-4.2871	7.2	3.34161	non-near-native
Pose320	27.66	-0.165	-10.564	8.195	-18.594	-71.5845	-1.76823	-66.7186	-16.5326	8.7	-6.17934	non-near-native
Pose393	39.52	32.634	-27.254	1.829	-61.717	-83.0216	-1.54547	-84.825	-10.2759	4.9	-4.34831	non-near-native
Pose523	32.79	41.079	13.292	26.937	-54.723	-51.465	-0.694438	-97.2707	-12.4841	26.4	15.1643	non-near-native
Pose250	29.84	26.05	-23.937	9.79	-59.778	-71.0617	0.312134	-73.5982	-0.344687	10.3	9.98978	non-near-native
Pose214	36.69	17.459	-39.855	-0.198	-57.116	-56.7414	-0.708699	-71.2541	-8.01102	2.5	-4.70992	non-near-native
Pose346	28.77	15.199	-12.883	10.1	-38.182	-73.2054	-1.87772	-74.0858	-10.0269	11.3	2.27579	non-near-native
Pose641	35.15	34.565	49.497	29.046	-14.115	614.57	2.44792	454.455	-8.25992	27.7	20.2661	non-near-native
Pose74	29.22	12.206	-48.138	8.569	-68.913	-82.1736	-2.11252	-74.3006	-2.54098	9.8	7.51312	non-near-native
Pose1	46.4	-13.367	-97.807	16.743	-101.183	-95.5599	-1.35764	-100.687	-26.583	16.8	-7.1247	non-near-native
Pose73	31.93	13.5	-47.129	4.588	-65.216	-63.6741	0.468222	-64.991	-3.49246	4.8	1.65679	non-near-native
Pose469	33.64	50.86	4.244	14.087	-60.703	-59.5165	-3.36578	-74.1928	-7.04714	15.2	8.85757	non-near-native
Pose260	32.1	10.462	-26.274	9.267	-46.003	-49.8805	1.82485	-59.1477	-12.188	9.8	-1.1692	non-near-native
Pose89	31.1	-7.565	-47.472	3.579	-43.486	-40.4801	0.505066	-61.6296	-9.68909	5.8	-2.92018	non-near-native
Pose246	25.76	14.435	-2.951	10.459	-27.846	-69.1486	-0.0606962	-64.8944	-9.49203	9.6	1.05717	non-near-native
Pose86	29.35	-4.076	-45.607	8.376	-49.908	-51.2789	0.65718	-55.1942	-9.56787	6.7	-1.91108	non-near-native
Pose14	39.05	4.986	-77.547	16.264	-98.798	-82.7325	-1.66968	-90.6693	-23.5374	17.5	-3.68366	non-near-native
Pose263	40.63	-5.476	-39.638	13.218	-47.38	-74.4175	-2.81478	-64.3905	-22.984	11.6	-9.0856	non-near-native
Pose504	34.25	47.953	10.899	14.477	-51.531	-48.6025	-2.18023	-71.7497	-6.82212	15.5	9.36009	non-near-native
Pose556	29.49	55.553	36.277	15.721	-34.997	-63.071	-3.45653	-79.0252	-6.4563	16	10.1893	non-near-native
Pose224	27.8	20.415	-22.422	8.607	-51.444	-53.3242	-0.731847	-57.068	-0.362469	7.8	7.47378	non-near-native
Pose31	29.72	-10.177	-52.947	10.76	-53.53	-44.5951	-0.51532	-51.8648	-13.8574	10.3	-2.17166	non-near-native
Pose37	33.55	7.096	-58.651	-2.884	-62.863	-77.9363	-4.64252	-72.8718	-11.4255	2.1	-8.18295	non-near-native
Pose215	37.35	8.431	-39.814	3.828	-52.073	242.63	-5.6637	-69.1944	-11.7239	4.2	-6.35151	non-near-native
Pose207	29.37	20.851	-27.213	11.334	-59.398	-55.906	-3.36395	-61.9245	-1.76732	16.1	14.5094	non-near-native
Pose48	31.12	0.455	-53.581	5.911	-59.948	-45.1618	-1.02945	-55.9479	-9.65051	7.2	-1.48546	non-near-native
Pose193	28.49	18.159	-26.751	10.235	-55.145	-70.5947	-1.97275	-75.609	-1.5558	11.2	9.79978	non-near-native
Pose278	29.03	0.092	-19.647	5.238	-24.977	-53.6448	-2.20963	-57.9431	-15.7868	5.8	-8.40812	non-near-native
Pose175	34.23	1.759	-37.191	8.809	-47.759	-53.1344	0.918723	-59.9033	-8.95625	7.6	-0.460625	non-near-native
Pose84	28.9	3.07	-46.303	4.759	-54.132	-51.4448	-4.78022	-75.4739	-11.1366	6.2	-3.82294	non-near-native
Pose169	31.07	20.938	-36.568	12.764	-70.269	-75.3419	-1.28655	-74.0025	-17.8219	12.3	-3.73971	non-near-native
Pose24	36.26	3.553	-66.624	-1.288	-68.889	-78.7475	-3.58673	-81.348	-12.1899	3.2	-7.77091	non-near-native
Pose380	35.41	29.876	-18.721	11.02	-59.617	-88.1182	0.601995	-87.9805	-9.85507	12.3	3.43044	non-near-native
Pose88	29.58	-1.887	-45.331	12.536	-55.98	-62.226	-0.112711	-64.7937	-9.29866	13.5	5.13121	non-near-native
Pose295	31.6	14.163	-22.598	12.17	-48.931	-57.9955	0.473857	-61.7311	-14.3448	10.4	-2.51032	non-near-native
Pose633	35.79	29.18	44.1	18.86	-3.94	-40.8656	-0.338312	-62.1216	-23.6384	18.6	-2.67456	non-near-native
Pose473	35.78	9.046	-6.389	9.911	-25.345	-51.9702	1.21294	-63.2506	-14.6345	10.2	-2.97105	non-near-native
Pose521	29.8	30.16	27.369	23.255	-26.046	-51.4626	-0.11206	-53.2427	-12.1404	19.7	8.77364	non-near-native
Pose558	37.53	34.623	4.485	26.394	-56.532	-66.984	-3.05967	-85.7492	-13.2246	26.9	14.9979	non-near-native
Pose249	34.04	-1.055	-29.934	12.284	-41.162	-77.3019	-3.08761	-68.9666	-21.5215	10.2	-9.16935	non-near-native
Pose173	33.24	21.204	-37.617	6.869	-65.69	-67.914	1.45282	-74.7024	-6.21131	7.2	1.60982	non-near-native
Pose72	31.27	16.186	-49.402	2.118	-67.706	-82.3492	0.389915	-80.4127	-8.68185	5.6	-2.21367	non-near-native
Pose293	26.9	50.223	10.846	14.993	-54.37	-85.2236	-3.7672	-83.7717	6.9195	16.5	22.7276	non-near-native
Pose592	35.71	42.008	21.662	27.877	-48.224	706.055	-0.75622	539.065	-11.4564	27	16.6892	non-near-native
Pose547	31.65	52.256	20.262	13.913	-45.908	-72.7807	-1.87948	-72.7042	3.44892	15	18.104	non-near-native
Pose29	30.56	7.33	-55.627	-4.136	-58.821	-52.8048	-0.60812	-65.0697	-5.01171	-1.9	-6.41054	non-near-native
Pose7	33.35	-4.882	-70.896	4.16	-70.173	-78.8611	-3.5786	-79.2417	-8.53832	6.1	-1.58449	non-near-native
Pose229	28.58	28.094	-22.222	12.25	-62.565	-57.3034	0.580059	-75.0145	3.53945	12.1	15.2855	non-near-native
Pose119	38.46	16.282	-56.388	2.06	-74.729	-78.8357	-1.74087	-83.1923	-10.534	4.7	-4.7806	non-near-native
Pose333	35.89	27.76	-24.318	21.496	-73.574	-86.3757	-4.0288	-101.636	-10.7309	21.7	12.0422	non-near-native
Pose180	29.86	12.232	-33.348	7.042	-52.622	-74.815	0.442883	-72.8217	-8.61803	8.2	0.443773	non-near-native
Pose186	31.69	4.532	-33.761	9.572	-47.865	-61.6566	0.152156	-58.7632	-17.3904	8.5	-7.15136	non-near-native
Pose116	29.39	1.1	-41.029	-3.462	-38.667	-59.1877	-0.541317	-60.9063	-2.4881	0.1	-2.13929	non-near-native
Pose3	32.53	-4.39	-72.965	3.383	-71.958	-61.176	0.457073	-76.7789	-0.0863891	5.3	5.22225	non-near-native
Pose361	32.93	7.683	-15.146	6.274	-29.103	-31.1599	-1.52119	-68.8083	-16.88	5.3	-9.892	non-near-native
Pose16	31.37	11.335	-62.449	2.873	-76.657	-57.3033	-0.576796	-74.1643	0.503447	5.8	6.2531	non-near-native
Pose107	29.05	1.77	-42.793	12.884	-57.447	-56.1266	-0.252608	-58.2174	-8.2919	12	4.53729	non-near-native
Pose148	32.61	17.747	-40.725	15.87	-74.343	-76.5328	1.16051	-79.0774	0.348998	17.5	17.8141	non-near-native
Pose505	31.55	46.036	8.691	24.112	-61.457	-100.964	1.29544	-95.0942	-6.83885	23.6	17.445	non-near-native
Pose48	30.1	-2.608	-51.036	7.602	-56.031	-52.1935	1.66074	-50.6712	-9.3782	7.7	-0.74038	non-near-native
Pose50	35.16	17.083	-56.417	-0.303	-73.198	-77.4602	-4.9065	-82.017	-7.80731	3.9	-3.12658	non-near-native
Pose525	27.73	83.198	59.226	24.608	-48.58	-90.2549	-3.47701	-98.9289	-0.677174	25.4	24.7905	non-near-native
Pose76	33.54	25.083	-49.539	4.697	-79.319	-70.6505	-1.04181	-80.6554	-0.708776	6.5	5.8621	non-near-native
Pose79	24.97	15.924	-30.634	6.632	-53.19	-45.6032	-0.577885	-52.803	1.59454	6	7.43509	non-near-native
Pose300	28.09	23.768	-13.974	5.28	-43.022	-48.6142	0.299259	-60.2966	-6.04075	5.7	0.263325	non-near-native
Pose610	32.57	67.579	48.324	16.25	-35.505	218.102	-1.76073	-75.7706	2.0624	16.7	18.5562	non-near-native
Pose131	30.88	19.595	-40.628	5.497	-65.721	-58.2748	-1.31676	-58.7356	0.824383	5.5	6.24194	non-near-native
Pose325	32.48	19.201	-19.282	7.289	-45.771	-57.3323	0.447253	-78.605	-5.42053	7.5	2.62152	non-near-native
Pose13	28.02	-18.997	-58.007	14.208	-53.218	-57.6501	-1.01767	-59.7387	-16.3825	12.5	-2.24425	non-near-native
Pose174	32.45	26.999	-37.401	5.435	-69.835	-82.3366	-1.40549	-81.1336	-0.651373	7.7	7.11376	non-near-native
Pose134	31.85	8.161	-39.635	13.75	-61.546	-61.8026	0.858385	-67.5969	-15.0216	13.3	-0.21944	non-near-native
Pose526	31.95	47.008	13.709	13.466	-46.765	-50.388	-3.11705	-76.3459	-0.817189	14.7	13.9645	non-near-native
Pose29	32.36	1.539	-56.644	-3.102	-55.081	-71.3825	-0.162098	-68.181	-3.34142	-0.3	-3.30728	non-near-native
Pose135	35.08	5.48	-44.368	5.796	-55.643	-72.6701	-3.19398	-69.4007	-12.0716	7.4	-3.46444	non-near-native
Pose466	32.29	50.155	0.067	20.534	-70.621	-96.4894	-2.78737	-99.6536	-1.08978	21	20.0192	non-near-native
Pose397	33.36	14.068	-11.233	14.674	-39.975	-64.9095	-3.80826	-62.7091	-16.6649	15.2	0.20159	non-near-native
Pose264	29.92	10.668	-21.539	12.308	-44.516	-60.4884	0.346194	-59.2904	-16.3648	10.5	-4.22832	non-near-native
Pose424	34.81	37.131	-13.384	19.349	-69.864	-60.3899	-1.25415	-74.8943	-25.7512	18.1	-5.07608	non-near-native
Pose251	33.89	21.078	-29.667	2.178	-52.924	-68.6925	0.575821	-69.8714	-9.8798	4.1	-4.79182	non-near-native
Pose308	33.03	38.23	-21.175	-2.49	-56.915	-81.9508	0.917163	-83.5541	-3.02742	1.3	-1.42468	non-near-native
Pose482	33.28	53.287	3.35	19.345	-69.282	-92.3664	-4.28333	-99.1922	0.986436	22.1	22.9878	non-near-native
Pose75	32.82	5.926	-50.379	12.884	-69.189	-65.6938	1.49307	-65.1709	-14.4777	12.5	-0.52993	non-near-native
Pose534	30.01	60.148	34.701	28.426	-53.873	-66.1017	2.53019	-74.7673	-0.16899	26.5	26.3479	non-near-native
Pose351	30.68	26.758	-18.355	21.717	-66.83	-74.3901	-3.36453	-74.7406	-11.7984	22.1	11.4814	non-near-native
Pose489	28.81	41.003	10.905	5.398	-35.496	-65.7577	-1.45132	-62.5925	-8.13208	5.9	-1.41887	non-near-native
Pose31	30.23	-6.152	-54.837	15.199	-63.884	-8.25112	0.303312	-63.9868	-17.5064	14.9	-0.85576	non-near-native
Pose227	30.69	19.87	-29.484	12.54	-61.894	-57.6446	-0.534329	-61.0301	-10.4593	12.1	2.68663	non-near-native
Pose3	28.08	2.371	-66.729	-6.454	-62.646	-59.4046	-1.77904	-64.5771	-2.89066	-1.7	-4.30159	non-near-native
Pose296	33.71	14.689	-24.327	12.768	-51.783	-70.7066	0.265265	-72.3277	-7.90936	11.1	3.98158	non-near-native
Pose354	30.13	43.21	-8.718	20.488	-72.417	-59.3894	-3.58515	-77.8664	-3.5088	19.7	16.5421	non-near-native
Pose57	35.18	-3.609	-55.222	15.348	-66.962	-67.8006	1.36045	-67.4285	-15.8541	14.4	0.13131	non-near-native
Pose694	38.87	58.096	29.283	16.239	-45.052	-65.4978	-0.997775	-82.7202	1.83697	15.9	17.5533	non-near-native
Pose155	33.29	13.592	-38.937	14.97	-67.499	-64.2192	2.04476	-69.4631	-14.0963	13.9	1.21333	non-near-native
Pose482	36.24	27.723	-10.5	6.89	-45.113	-85.3606	-1.24211	-82.9574	-13.9413	8.3	-4.24717	non-near-native
Pose24	34.3	-4.909	-60.494	13.121	-68.706	-59.4243	1.51572	-65.6169	-14.6364	12.5	-0.67276	non-near-native
Pose232	31.28	3.004	-29.324	16.752	-49.079	-67.7447	0.881864	-69.9708	-18.3921	16	-0.55289	non-near-native
Pose212	36.88	21.194	-40.111	19.354	-80.66	-68.6505	-2.93373	-76.3734	-17.4388	17.9	2.20508	non-near-native
Pose241	28.95	24.989	-23.393	3.719	-52.101	-59.7385	-0.773659	-63.1058	4.19364	4.8	8.57428	non-near-native
Pose508	33.6	36.585	11.878	19.659	-44.366	-69.6535	-1.36607	-79.9916	-27.4088	18.2	-6.46792	non-near-native
Pose505	33.53	23.521	11.438	11.304	-23.387	-59.3333	1.20052	-55.5425	-11.6188	9.4	-1.05692	non-near-native
Pose7	32.34	0.827	-67.831	2.226	-70.885	-76.7449	-3.34232	-75.6412	-6.69424	4.2	-1.82482	non-near-native
Pose226	30.99	32.335	-29.552	15.549	-77.436	-72.1554	2.24396	-73.2142	-5.6949	13.9	8.77459	non-near-native
Pose99	29.38	16.832	-43.767	0.118	-60.716	-78.6384	-1.06842	-72.337	-0.138371	3.2	3.07547	non-near-native
Pose206	28.68	20.192	-24.943	2.897	-48.033	-73.4763	0.123219	-75.708	-12.1355	4.2	-6.72195	non-near-native
Pose412	30.62	32.644	-10.944	11.943	-55.531	-64.1749	-2.98678	-80.9147	-11.9698	14.1	3.32718	non-near-native
Pose225	29.22	22.813	-25.171	15.083	-63.067	-67.2864	-0.982367	-70.2147	-3.54676	17.5	14.3079	non-near-native
Pose216	28.11	9.519	-23.871	9.073	-42.464	198.567	-2.87664	-67.113	-12.1571	9.9	-1.04139	non-near-native
Pose470	31.18	25.003	-3.825	17.41	-46.238	-97.4235	-7.72163	-90.8114	-10.2809	21.6	12.3472	non-near-native
Pose88	45.98	20.549	-59.741	19.074	-99.364	-100.936	-8.31891	-103.927	-12.9375	24.1	12.4563	non-near-native
Pose473	29.2	32.416	7.659	8.29	-33.047	-59.2677	-2.10303	-92.3415	-6.5538	11.8	5.90158	non-near-native
Pose120	33.14	7.083	-43.456	15.221	-65.76	-64.2917	0.572014	-66.7299	-11.473	14.6	4.2743	non-near-native
Pose211	32.33	29.824	-33.496	21.555	-84.874	-78.9866	-0.113551	-85.8569	-6.80156	20.3	14.1786	non-near-native
Pose127	31.82	-5.294	-40.19	10.808	-45.704	-44.1507	2.25683	-52.8465	-17.982	10.3	-5.8838	non-near-native
Pose124	32.31	23.915	-40.442	6.747	-71.104	-89.6453	-5.33725	-91.0574	-11.4314	8.3	-1.98826	non-near-native
Pose416	35.28	36.208	-14.712	24.486	-75.406	-88.5808	-2.88251	-83.9951	-5.54483	25.1	20.1097	non-near-native
Pose476	32.02	55.383	2.642	12.135	-64.876	-61.9075	-5.73874	-79.7801	-11.3424	11.9	1.69184	non-near-native
Pose22	33.98	0.103	-61.227	3.962	-65.292	-58.2	-3.77685	-70.9609	-13.2297	5.8	-6.10673	non-near-native
Pose279	33.47	24.341	-26.422	13.235	-63.998	-67.6145	-1.80526	-76.8819	-10.173	14	4.8443	non-near-native
Pose170	28.6	12.961	-30.26	11.242	-54.463	-65.9181	-1.31834	-69.1662	1.42631	14	15.2837	non-near-native
Pose513	33.24	51.016	11.602	24.706	-64.121	-100.541	-2.48329	-91.398	-4.9037	26.2	21.7867	non-near-native
Pose108	32.13	12.157	-42.499	-4.217	-50.438	-91.0432	-0.893353	-81.7312	-5.11455	2.4	-2.20309	non-near-native
Pose370	27.74	39.413	-3.681	15.857	-58.95	-68.7647	1.4303	-80.37	-2.85389	15.6	13.0315	non-near-native
Pose280	32.57	18.968	-25.423	20.444	-64.835	-87.8303	0.69457	-89.8406	-10.5321	20.5	11.0211	non-near-native
Pose592	37.45	46.831	12.198	24.907	-59.54	-93.678	-4.95354	-103.363	-5.20509	25.2	20.5154	non-near-native
Pose212	34.45	33.302	-32.893	22.497	-88.693	-97.8586	1.15959	-98.3605	-10.9756	21.2	11.322	non-near-native
Pose614	34.96	33.377	30.384	18.521	-21.514	-94.4524	1.02796	-91.9861	-12.6364	17	5.62724	non-near-native
Pose515	40.52	57.371	-12.334	17.147	-86.852	686.957	-4.07879	158.598	-7.54571	18.2	11.4089	non-near-native
Pose580	35.19	18.948	17.094	9.64	-11.495	-24.7126	1.91178	-50.0947	-9.02934	7.9	-0.226406	non-near-native
Pose436	37.36	28.087	-17.598	18.14	-63.825	-87.9866	-3.35149	-87.0186	-17.7974	18.8	2.78234	non-near-native
Pose518	32.06	41.395	11.409	12.524	-42.51	-65.7615	-0.329879	-77.472	-8.44252	11.2	3.60173	non-near-native
Pose220	28.56	27.408	-23.28	4.747	-55.436	-84.9224	-1.40124	-83.5825	-1.81894	7.7	6.06295	non-near-native
Pose266	30.17	21.06	-21.461	22.096	-64.617	-81.9443	-4.21657	-81.2063	-3.77196	23.1	19.7052	non-near-native
Pose150	33.88	10.551	-39.406	14.73	-64.688	-69.2325	-0.637598	-73.5428	-5.06229	17.2	12.6439	non-near-native
Pose71	34.33	18.733	-50.459	9.228	-78.42	-76.1224	-1.87279	-90.7967	-5.98262	9.9	4.51564	non-near-native
Pose386	32.18	25.573	-12.006	18.687	-56.266	-85.0672	-0.311577	-90.1271	-10.8519	18.2	8.43329	non-near-native
Pose238	37.67	22.14	-37.772	4.541	-64.452	-60.8637	0.347815	-67.7427	-5.4956	6	1.05396	non-near-native
Pose344	34.26	39.966	-18.634	11.839	-70.439	-89.1311	0.130153	-84.9499	-4.91793	12.6	8.17386	non-near-native
Pose249	29.92	7.846	-23.97	17.223	-49.039	-58.5109	-1.87956	-64.2387	-1.54099	14.2	12.8131	non-near-native
Pose455	29.99	26.276	5.993	12.995	-33.279	107.283	0.118221	-50.7022	-15.409	11.9	-1.9681	non-near-native
Pose459	38.24	13.569	-19.752	9.983	-43.304	-63.7193	2.91899	-66.5723	-7.94318	9.3	2.15114	non-near-native
Pose334	34.81	-6.877	-23.963	8.998	-26.084	-62.3742	1.73489	-61.569	-11.9234	9.9	-0.83106	non-near-native
Pose7	35.93	-3.83	-75.641	10.318	-82.129	-62.7976	-1.25566	-75.7181	-9.87428	10.7	1.81315	non-near-native
Pose23	33.71	-5.89	-60.684	17.122	-71.916	-77.0164	0.227285	-72.7516	-18.5728	17.1	0.38448	non-near-native
Pose24	31.75	-6.377	-56.751	0.408	-50.782	-63.6527	-5.41541	-66.8805	-18.2755	3.5	-12.948	non-near-native
Pose430	31.48	45.308	-5.296	14.586	-65.189	-96.445	-2.86702	-95.6545	-3.26592	16.8	13.8607	non-near-native
Pose24	28.4	-3.584	-52.307	11.965	-60.688	-61.536	-0.321817	-67.6815	-12.1556	11.5	0.55996	non-near-native
Pose107	33.04	14.18	-45.794	9.441	-69.415	-75.8345	-2.01694	-77.4449	-10.3648	9.2	-0.12832	non-near-native
Pose92	29.54	2.37	-44.647	16.945	-63.962	-66.7446	-2.82085	-67.0728	-18.3103	14.9	-1.57927	non-near-native
Pose248	34.45	10.735	-30.034	14.771	-55.54	-59.7391	-1.26909	-72.9489	-20.0183	14.2	-3.81647	non-near-native
Pose242	35.48	13.093	-34.351	16.689	-64.132	-74.938	-7.6917	-93.7888	-12.3928	20.6	9.44648	non-near-native
Pose375	32.89	31.703	-13.343	21.857	-66.903	-67.2376	0.178695	-76.8339	-7.08109	20.7	14.327	non-near-native
Pose544	31.2	55.303	9.293	14.846	-60.857	-69.0168	-2.59039	-85.6518	-13.1796	16.1	4.23836	non-near-native
Pose6	29.25	-5.201	-68.264	-4.156	-58.907	-60.1695	-1.59089	-58.7763	-3.21207	-2.1	-4.99086	non-near-native
Pose344	31.99	22.211	-18.365	6.373	-46.95	-47.9587	-0.631975	-75.7116	-2.84722	7.5	4.9375	non-near-native
Pose459	32.7	37.895	-2.411	18.923	-59.229	-90.0593	2.64082	-94.6114	-9.28423	19.9	11.5442	non-near-native
Pose187	35.79	26.022	-39.732	6.512	-72.267	-83.0075	-2.05654	-82.1301	-5.5924	7.2	2.16684	non-near-native
Pose496	33.8	52.358	9.531	23.332	-66.159	-107.989	0.640622	-105.112	-11.2872	24	13.8415	non-near-native
Pose118	33.23	27.545	-43.915	8.022	-79.481	-79.973	-0.421303	-84.0881	-7.51649	7.9	1.13516	non-near-native
Pose255	27.59	34.729	-18.779	9.132	-62.641	-61.5527	-2.26123	-75.805	0.415392	9.4	9.77385	non-near-native
Pose19	28.92	9.251	-55.692	-4.02	-60.923	-81.7786	-1.11051	-74.967	-3.19844	0.9	-1.9786	non-near-native
Pose320	40.42	24.533	-33.799	9.576	-67.908	-76.4613	-0.137235	-74.2725	-5.69292	10.6	5.47637	non-near-native
Pose106	35.53	20.24	-47.906	9.023	-77.17	-78.377	-5.43675	-77.5121	-5.3547	13.4	8.58077	non-near-native
Pose136	32.25	17.396	-39.625	12.493	-69.514	-54.3863	-0.383402	-71.9021	-16.0418	10.9	-3.53762	non-near-native
Pose170	36.65	25.632	-44.407	4.05	-74.088	-64.4538	-1.90827	-78.9019	-1.95205	4.7	2.94315	non-near-native
Pose350	32.46	9.553	-16.44	20.893	-46.887	-29.7241	-3.19488	-78.8934	-22.7088	18.3	-2.13792	non-near-native
Pose225	26.97	58.467	-7.476	2.426	-68.368	-75.4882	1.78334	-88.7845	0.997895	5.7	6.59811	non-near-native
Pose234	28.93	9.553	-23.995	19.089	-52.637	-72.7586	-2.21899	-82.4167	-8.41643	17.8	10.2252	non-near-native
Pose418	30.65	22.686	-10.579	9.652	-42.917	-41.0446	-0.881426	-51.3029	-12.9497	10.3	-1.35473	non-near-native
Pose213	35.57	15.304	-36.863	17.928	-70.095	-80.4666	-0.715305	-84.8796	-12.6087	17.5	6.15217	non-near-native
Pose368	46.14	36.722	-29.322	19.333	-85.377	-86.4946	-3.33647	-93.7363	-20.1337	19.2	1.07967	non-near-native
Pose477	34.93	31.983	-6.176	22.446	-60.604	-31.5036	-2.88022	-78.3916	-10.1429	21.8	12.6714	non-near-native
Pose259	33.83	18.631	-28.587	21.513	-68.73	-102.713	-0.324119	-102.178	-13.8838	20.6	8.10458	non-near-native
Pose180	30.92	1.252	-34.292	11.532	-47.076	-64.3729	0.559564	-67.4623	-17.8434	11.5	-4.55906	non-near-native
Pose236	41.02	0.726	-42.861	7.213	-50.8	-66.791	2.9048	-68.2627	-10.3385	7.1	-2.20465	non-near-native
Pose48	32.96	10.729	-53.861	14.892	-79.482	-79.8807	-0.117764	-77.8789	-9.98543	13.2	4.21311	non-near-native
Pose159	34.89	15.968	-42.487	11.641	-70.095	-57.1106	-1.66701	-86.9255	-18.7685	11.5	-5.39165	non-near-native
Pose142	35.02	8.233	-43.851	16.912	-68.995	-86.7078	-2.12591	-84.1037	-20.4749	16.1	-2.32741	non-near-native
Pose56	34.94	15.08	-55.443	0.124	-70.647	-59.6498	-3.6637	-71.0978	-14.7152	3.4	-9.84368	non-near-native
Pose114	29.81	22.134	-41.356	19.069	-82.558	-67.9526	0.292665	-72.0688	-5.7011	18	12.869	non-near-native
Pose503	37.74	5.569	-6.974	13.314	-25.857	-44.9899	-0.737283	-63.717	-14.2461	12.5	-0.32149	non-near-native
Pose166	33.84	10.392	-37.903	19.533	-67.828	-72.0656	-2.40614	-76.357	-13.5229	18	5.82939	non-near-native
Pose395	31.73	25.765	-10.885	19.24	-55.89	-57.5176	-2.3729	-68.5584	-10.1852	17.8	8.63332	non-near-native
Pose13	34.28	-18.993	-67.516	11.898	-60.421	-60.4301	-1.26321	-64.898	-21.3224	11.7	-7.49016	non-near-native
Pose549	29.43	37.245	31.249	19.993	-25.989	-61.5577	-3.64687	-91.043	-16.1945	20	5.42495	non-near-native
Pose178	28.17	1.974	-28.737	5.462	-36.173	-51.6395	0.490761	-56.202	-13.4026	5.9	-6.16234	non-near-native
Pose144	28.75	2.562	-37.056	10.562	-50.18	-62.9418	-0.910165	-58.4655	-13.5339	9.1	-3.08051	non-near-native
Pose432	38.96	40.69	-22.693	18.341	-81.724	-74.8631	0.586168	-91.5368	-9.58965	18.7	10.0693	non-near-native
Pose123	28.23	11.424	-34.529	16.581	-62.534	-66.4859	0.96313	-67.2534	-8.83803	16.1	8.14577	non-near-native
Pose325	30.33	25.247	-13.838	11.095	-50.181	-69.6903	-4.43752	-73.3354	1.26456	14.2	15.3381	non-near-native
Pose156	30.31	12.324	-35.92	10.1	-58.344	-61.1013	0.404402	-65.2423	-10.0284	9.3	0.27444	non-near-native
Pose360	32.09	-11.995	-15.968	13.523	-17.496	-54.2538	-1.65447	-75.9269	-20.6727	17.9	-0.70543	non-near-native
Pose526	34.81	53.586	2.352	21.336	-72.571	-81.3971	0.434463	-96.2886	-19.1478	22	4.76698	non-near-native
Pose189	32.72	10.459	-35.338	17.434	-63.231	-91.0624	0.313654	-84.597	-5.50769	14.4	9.44308	non-near-native
Pose230	30.25	36.104	-26.863	12.157	-75.123	4.22199	-4.56728	-72.5125	-1.65151	13	11.5136	non-near-native
Pose20	36.31	14.121	-66.959	8.465	-89.545	-69.4729	0.15947	-77.4064	-7.66163	9	2.10453	non-near-native
Pose190	35.18	-3.943	-39.448	6.681	-42.186	-56.6024	3.46361	-62.2106	-9.86866	7	-1.88179	non-near-native
Pose632	36.67	45.162	21.452	25.862	-49.571	-24.3878	-2.14506	-86.583	-8.42157	27.9	20.3206	non-near-native
Pose33	30.29	10.474	-54.325	10.619	-75.419	-66.9739	-1.87451	-74.3142	-8.43084	10.7	3.11224	non-near-native
Pose439	29.15	21.621	1.714	18.592	-38.498	-50.748	0.243151	-66.687	-12.0527	16.5	5.65257	non-near-native
Pose497	29.18	23.318	13.17	10.788	-20.936	27.7109	2.52625	-52.5601	-15.0991	9.4	-4.18919	non-near-native
Pose240	33.41	18.883	-30.763	20.42	-70.066	-63.9775	-1.73415	-72.0358	-15.7129	19	4.85839	non-near-native
Pose253	28.25	20.997	-18.823	15.717	-55.536	65.121	-2.02091	-72.8857	-8.8559	13.9	5.92969	non-near-native
Pose489	31.74	25.037	4.432	14.572	-35.178	-76.3339	-2.23343	-80.6885	-10.8019	14.2	4.47829	non-near-native
Pose177	32.35	-2.124	-36.403	15.227	-49.506	-78.6984	0.803964	-77.0824	-7.40314	14.8	8.13717	non-near-native
Pose517	30.24	67.491	24.239	18.764	-62.015	-61.978	-3.15022	-79.7391	5.08863	19.1	23.6798	non-near-native
Pose21	31.62	6.519	-59.581	14.159	-80.258	-79.3967	1.52676	-79.7882	-7.57466	13.7	6.88281	non-near-native
Pose621	36.51	46.96	17.919	23.919	-52.96	82.4642	0.0692762	-66.4474	-5.10107	24.7	20.109	non-near-native
Pose364	29.12	36.5	-10.507	10.482	-57.489	-62.2768	-0.520612	-72.4488	4.65249	9.8	13.9872	non-near-native
Pose347	32.63	34.837	-16.883	24.017	-75.736	-79.7135	-0.0698185	-101.609	-6.03818	23	17.5656	non-near-native
Pose554	36.83	48.526	3.835	19.189	-63.879	-81.7952	-1.07577	-91.9793	-14.7448	17.4	4.12968	non-near-native
Pose80	46.89	33.889	-60.299	17.143	-111.331	-88.6621	-8.04547	-93.9384	-6.92815	21	14.7647	non-near-native
Pose222	29.51	11.168	-25.288	12.558	-49.015	-58.55	-1.77164	-65.7395	-14.8232	11.9	-1.44088	non-near-native
Pose600	34.39	59.891	47.529	18.734	-31.096	20.7633	0.0493307	-73.1262	3.39777	17.9	20.958	non-near-native
Pose294	38.2	8.286	-36.372	4.627	-49.286	-59.3763	1.5128	-63.8866	-12.0499	4	-6.84491	non-near-native
Pose26	35.98	7.804	-65.845	8.562	-82.212	-73.1281	1.89184	-73.0974	-11.9805	9.5	-1.28245	non-near-native
Pose432	34.32	36.952	-3.404	9.024	-49.38	-60.5032	2.35621	-80.4724	-8.8405	8.6	0.64355	non-near-native
Pose404	28.16	17.589	2.85	13.821	-28.56	-48.5968	-2.1687	-56.3261	-8.40473	13.2	5.63574	non-near-native
Pose596	32.93	75.942	38.589	14.676	-52.028	-90.8982	-1.34966	-89.3219	9.02214	14.1	22.2199	non-near-native
Pose485	35.02	10.743	-5.339	10.431	-26.514	-52.8584	0.174476	-54.5822	-14.9584	10.4	-3.06256	non-near-native
Pose475	27.8	40.008	20.484	15.568	-35.091	-68.9443	-0.782938	-65.3696	0.511199	15.5	15.9601	non-near-native
Pose228	36.19	33.195	-38.482	9.943	-81.619	-81.876	1.19513	-85.9871	-4.11646	11.1	7.39519	non-near-native
Pose27	34.79	-16.833	-61.741	4.809	-49.717	-58.1488	1.39474	-63.0093	-13.6512	6.1	-6.18608	non-near-native
Pose218	31.39	4.969	-29.941	15.414	-50.325	-58.3401	-1.69486	-66.165	-14.0818	15.7	3.02638	non-near-native
Pose242	44.96	35.823	-41.758	17.044	-94.625	-85.595	-3.75816	-94.1937	-5.35476	21	16.1807	non-near-native
Pose64	35.24	-2.541	-54.271	14.981	-66.712	-63.2423	0.707308	-78.9663	-15.594	14.5	0.4654	non-near-native
Pose290	27.81	16.021	-15.361	9.463	-40.845	-53.4963	-1.58556	-60.6206	-0.8166	12.1	11.3651	non-near-native
Pose234	32.45	29.265	-30.455	8.621	-68.341	-67.826	-2.75314	-73.372	-1.47562	9.1	7.77194	non-near-native
Pose172	32.02	5.39	-35.317	9.346	-50.052	-58.82	-1.22201	-58.7775	-7.9166	9.6	2.47506	non-near-native
Pose628	38.5	38.533	6.486	24.537	-56.583	-81.5861	-0.473074	-105.191	-5.64707	24.2	19.1176	non-near-native
Pose508	35.01	44.19	-1.348	2.083	-47.621	-74.5367	-3.77277	-74.1676	-6.82441	3.8	-2.34197	non-near-native
Pose74	28.08	1.032	-41.13	12.229	-54.39	-76.4434	2.43189	-73.7807	-9.23764	12.8	4.48612	non-near-native
Pose112	31.46	8.78	-41.822	14.862	-65.464	-84.0901	-3.44752	-80.1782	-13.017	13.2	1.4847	non-near-native
Pose304	43.18	16.743	-35.554	20.13	-72.428	-73.3773	-1.48946	-93.3303	-22.0922	19.9	0.01702	non-near-native
Pose43	34.39	-16.031	-57.063	8.097	-49.129	-59.7136	0.559036	-65.4276	-13.0527	6.4	-5.34743	non-near-native
Pose455	44.4	45.769	-20.209	18.943	-84.921	-80.2319	0.564819	-110.378	-11.2182	19.5	9.40362	non-near-native
Pose103	32.41	7.258	-45.967	5.396	-58.621	-69.7913	-1.42233	-71.9715	-11.4594	4.1	-6.21346	non-near-native
Pose409	33.72	19.775	-8.552	14.799	-43.127	-50.2397	0.0696026	-69.8941	-16.7599	12.9	-2.18391	non-near-native
Pose68	28.12	-1.285	-41.661	5.999	-46.375	-74.7892	-0.988844	-71.4072	-17.8986	4.7	-11.4087	non-near-native
Pose168	29.31	13.443	-33.214	11.443	-58.1	-52.4534	1.40901	-56.9901	-4.39773	12.1	8.14204	non-near-native
Pose74	32.72	-3.002	-50.384	5.814	-53.196	22.9706	-1.52754	-67.0124	-11.0435	5.5	-4.43915	non-near-native
Pose441	35.21	13.171	-11.094	17	-41.264	-76.2738	-5.25113	-85.7718	-22.8751	18.2	-2.38759	non-near-native
Pose265	29.22	-6.014	-21.204	9.672	-24.862	-55.559	0.67223	-55.8054	-18.1672	7.2	-9.15048	non-near-native
Pose226	29.13	29.276	-24.82	12.434	-66.531	-58.5961	-3.18096	-82.1037	-7.61418	13.8	6.94724	non-near-native
Pose8	29.29	-6.773	-65.905	1.787	-60.919	-55.9672	-3.25286	-59.4964	-12.9477	2.2	-9.45293	non-near-native
Pose18	34.66	15.538	-66.025	4.835	-86.398	-69.1388	0.269573	-76.1032	-7.4728	6.7	-0.02552	non-near-native
Pose212	32.8	-7.015	-33.493	11.172	-37.65	-56.416	-1.52508	-62.3978	-19.8582	11.9	-5.97238	non-near-native
Pose174	40.86	13.83	-49.972	15.494	-79.296	-61.6965	-0.97678	-74.1888	-23.2941	15.8	-5.16469	non-near-native
Pose66	26.46	15.423	-31.962	10.065	-57.451	-76.9517	-2.71151	-74.6168	-13.4675	9.5	-2.62075	non-near-native
Pose194	33.41	-1.747	-35.237	15.832	-49.322	-74.3214	-0.36845	-73.461	-11.9796	13.3	2.51836	non-near-native
Pose57	31.51	13.418	-50.01	10.38	-73.809	-68.6936	0.527502	-73.1694	-9.18013	10.8	2.53788	non-near-native
Pose523	28.87	29.676	21.499	20.154	-28.331	-76.0731	-0.527165	-92.6072	-6.84376	17.7	11.5406	non-near-native
Pose68	29.6	-2.543	-48.568	17.091	-63.116	-73.9213	-1.85425	-85.3247	-9.19501	14.6	6.32449	non-near-native
Pose409	30.59	31.715	-11.415	16.045	-59.175	659.786	-1.8281	511.798	-10.83	15.2	5.453	non-near-native
Pose70	36.21	6.796	-56.724	9.685	-73.205	-75.5401	-0.194578	-73.4187	-9.80052	8.6	-0.220468	non-near-native
Pose76	32.98	12.341	-50.002	5.088	-67.43	-67.5643	-1.27045	-70.9586	-15.361	6.9	-6.9249	non-near-native
Pose464	35.77	13.179	-7.445	17.696	-38.32	-79.7522	1.07339	-78.2036	-21.6689	17.2	-2.30201	non-near-native
Pose567	39.36	23.537	-4.899	11.291	-39.728	-49.4826	0.413416	-60.86	-13.2966	9.9	-2.06694	non-near-native
Pose293	33.43	5.023	-25.06	13.325	-43.409	-42.0734	0.663074	-63.7761	-14.8214	11.8	-1.53926	non-near-native
Pose57	42.91	-4.702	-63.029	5.859	-64.186	-81.8427	1.24975	-80.7	-16.7455	8.1	-6.97095	non-near-native
Pose490	33.63	17.776	7.71	19.252	-29.318	-87.4816	-4.27536	-79.0722	-24.7621	17.5	-4.78589	non-near-native
Pose210	32.02	3.069	-32.067	11.92	-47.056	-59.1759	-1.63479	-56.1857	-9.87311	10.9	2.0142	non-near-native
Pose130	33.17	1.612	-42.685	11.753	-56.05	-64.6951	-3.0782	-78.6866	-14.6804	10.4	-2.81236	non-near-native
Pose466	33.37	45.095	3.32	20.601	-62.376	-54.9205	-0.670659	-71.4434	-9.5748	19.5	10.8827	non-near-native
Pose71	25.97	11.098	-31.441	9.003	-51.542	-69.3995	-2.74032	-68.0497	-14.9831	7.2	-6.28479	non-near-native
Pose535	31.67	78.675	15.861	19.719	-82.534	206.141	-1.88632	-92.9268	1.63384	19.7	21.1705	non-near-native
Pose345	33.23	7.551	-17.091	13.61	-38.252	-59.818	0.49241	-70.017	-15.5981	12.7	-1.33829	non-near-native
Pose172	30.31	22.185	-34.031	9.654	-65.87	-59.5622	1.59251	-62.3461	-6.65754	9.6	3.60821	non-near-native
Pose63	31.79	-3.706	-49.022	5.166	-50.481	-36.2621	-0.0818472	-68.7432	-12.0373	4.6	-6.23357	non-near-native
Pose250	27.59	14.31	-19.217	9.27	-42.797	-54.5319	-0.707994	-55.6407	-3.69651	9.9	6.57314	non-near-native
Pose111	37.86	18.266	-51.182	20.741	-90.19	-103.528	0.225877	-102.238	-5.23755	20.1	15.3862	non-near-native
Pose478	35.94	13.664	-10.788	3.771	-28.222	-42.3389	-0.692116	-71.8024	-13.3922	3.9	-8.15298	non-near-native
Pose1	30.44	1.078	-72.437	4.642	-78.158	-54.6807	0.609049	-71.2915	-8.57119	4.7	-3.01407	non-near-native
Pose32	29.73	5.576	-54.721	9.982	-70.279	-66.5917	-3.51042	-74.0083	-17.4261	9.7	-5.98349	non-near-native
Pose405	33.25	0.479	-9.915	8.231	-18.624	-30.74	-0.207914	-53.0906	-10.5401	8.8	-0.68609	non-near-native
Pose94	32.07	-0.652	-44.232	2.457	-46.037	-61.889	0.445521	-72.5132	-12.7598	2.8	-8.68382	non-near-native
Pose46	29.04	-3.393	-51.393	4.188	-52.188	-75.7125	-0.76335	-72.3142	-16.1924	4.4	-10.1732	non-near-native
Pose209	32.13	15.316	-32.18	14.273	-61.769	-79.9964	-2.52638	-76.7492	-12.7451	11.8	0.32941	non-near-native
Pose462	31.74	62.745	-0.574	25.851	-89.171	-95.4138	1.67325	-109.083	-15.9637	25.5	11.1327	non-near-native
Pose133	38.94	15.918	-55.386	10.562	-81.866	-79.5537	-0.657564	-78.9269	-9.433	9.8	1.3103	non-near-native
Pose167	28.42	10.135	-30.334	7.734	-48.203	-29.6498	-3.432	-48.0513	-4.01844	11.1	7.4834	non-near-native
Pose200	27.28	12.419	-11.915	2.823	-27.158	-47.6099	-0.230273	-62.8871	-15.191	4.8	-8.8719	non-near-native
Pose16	29.38	-5.474	-58.842	5.437	-58.805	-56.7475	-1.02416	-63.9123	-15.5277	4.8	-9.17493	non-near-native
Pose26	33.07	5.005	-57.177	6.84	-69.022	-76.0451	-0.975444	-73.7754	-15.8444	5.7	-8.55996	non-near-native
Pose437	37.01	37.068	-17.571	18.484	-73.123	-11.6157	-5.09715	-62.7681	-13.1098	18.8	7.00118	non-near-native
Pose86	28.34	-5.554	-39.785	10.657	-44.888	-50.169	-1.68	-53.2629	-18.5807	10.5	-6.22263	non-near-native
Pose260	29.2	24.228	-21.539	12.757	-58.524	-78.4381	0.0984756	-73.9033	-11.6059	11.9	1.45469	non-near-native
Pose427	30.89	32.56	-9.625	17.913	-60.098	-67.9489	-0.355301	-73.6247	-11.7123	17.6	7.05893	non-near-native
Pose34	36.62	-10.407	-63.564	6.545	-59.703	-60.7756	-1.06129	-61.705	-14.5826	5.1	-8.02434	non-near-native
Pose536	31.37	24.04	7.288	17.289	-34.041	-17.5514	6.62759	-84.3636	-6.77822	17.6	11.4996	non-near-native
Pose17	32.63	-10.591	-60.673	11.534	-61.616	-75.6053	-3.41405	-80.4212	-18.0125	11.4	-4.81125	non-near-native
Pose566	34.17	51.335	30.576	18.475	-39.233	-81.9584	1.13567	-79.628	4.46501	16.1	20.1185	non-near-native
Pose563	28.82	50.809	43.01	23.721	-31.52	143.881	-0.602657	-78.9933	-1.4349	23.5	22.2086	non-near-native
Pose153	28.79	-5.704	-36.082	13.075	-43.453	40.7239	-3.14093	-75.9164	-12.1151	12.5	1.59641	non-near-native
Pose204	37.93	-16.456	-40.961	11.495	-36	-66.7236	-1.10034	-64.1646	-22.7266	10.2	-10.2539	non-near-native
Pose606	31.4	47.043	41.749	25.566	-30.86	-47.3	-0.784706	-79.023	-4.08719	24	20.3215	non-near-native
Pose151	32.96	17.38	-40.43	9.878	-67.689	-63.0909	-0.280929	-72.5609	-14.5666	10.8	-2.30994	non-near-native
Pose387	38.43	32.5	-27.761	18.539	-78.8	-69.975	-4.93466	-98.8577	-25.8119	17.4	-5.83071	non-near-native
Pose166	38.93	27.374	-51.378	21.859	-100.611	-93.9501	-7.49554	-99.2834	-5.33675	26.2	21.3969	non-near-native
Pose293	27.78	19.674	-14.847	8.942	-43.463	-43.8675	-0.458153	-80.8751	-9.18917	10.3	2.02975	non-near-native
Pose17	30.66	6.511	-62.332	12.054	-80.896	-65.5712	-3.46507	-73.3281	-14.3489	11.1	-1.81401	non-near-native
Pose35	36.47	15.138	-63.383	2.569	-81.09	-54.9313	0.301865	-80.9348	-9.28374	3.7	-4.65537	non-near-native
Pose64	36.67	-7.887	-57.835	8.527	-58.475	-72.3309	-0.698035	-70.5148	-20.2194	8.7	-9.49746	non-near-native
Pose191	29.68	12.62	-29.197	12.973	-54.79	-61.4026	-1.52767	-62.4222	-20.4195	12.7	-5.67755	non-near-native
Pose118	30	6.525	-40.775	9.456	-56.756	-51.2867	-0.618724	-54.0389	-5.83051	9.1	3.85254	non-near-native
Pose48	27.14	2.662	-36.436	5.453	-44.55	-63.214	1.26853	-59.5579	-6.30804	6.5	0.822764	non-near-native
Pose67	28.43	4.057	-41.688	9.218	-54.964	-63.1905	-1.67848	-66.8793	-14.639	8.7	-4.4751	non-near-native
Pose481	36.26	32.609	-10.503	3.852	-46.964	-69.1534	1.51769	-76.874	-9.25869	6.8	-1.53282	non-near-native
Pose147	35.34	14.839	-43.42	12.609	-70.868	-72.9781	-0.164695	-72.7864	-11.6929	12.6	2.07639	non-near-native
Pose352	40.87	2.963	-30.584	8.614	-42.161	-64.5144	1.43475	-69.0766	-13.9675	7.9	-4.67075	non-near-native
Pose303	40.89	12.988	-35.575	2.549	-51.112	-65.9348	0.748933	-71.9515	-10.865	4	-5.7785	non-near-native
Pose32	35.09	6.248	-60.837	10.679	-77.764	-70.9265	-0.242116	-71.2565	-13.3433	11.5	-0.50897	non-near-native
Pose193	30.1	8.02	-32.086	17.949	-58.054	-72.5954	0.44715	-68.3642	-9.28527	17.6	9.24326	non-near-native
Pose441	34.14	45.916	-1.812	7.856	-55.585	-74.9264	-2.74578	-78.0347	0.218761	8.4	8.59688	non-near-native
Pose280	28.75	5.97	-16.331	1.786	-24.087	-54.5597	1.34384	-59.9163	-6.92884	3.3	-2.93596	non-near-native
Pose55	35.32	11.47	-55.688	1.959	-69.117	-64.6616	1.80713	-69.679	-8.76076	4	-3.88468	non-near-native
Pose508	31.63	37.774	9.035	16.095	-44.834	-60.9971	0.826765	-59.3609	-14.895	13.8	0.3945	non-near-native
Pose552	32.31	27.851	21.137	-1.276	-5.438	20.3704	2.60638	-62.8285	-7.2523	0.5	-6.02707	non-near-native
Pose87	32.03	14.07	-45.195	9.73	-68.996	-68.1524	-0.875632	-69.2984	-16.5602	11.1	-3.80418	non-near-native
Pose188	29.33	-2.854	-29.674	0.692	-27.512	-72.9771	-1.99208	-77.2979	-19.3068	3.4	-13.9761	non-near-native
Pose587	37.16	13.425	9.91	16.712	-20.227	-69.4383	0.981173	-62.6299	-11.9505	15.8	5.04455	non-near-native
Pose532	31.54	31.511	14.772	-1.52	-15.219	-63.2437	2.67293	-64.2085	-9.58559	0.6	-8.02703	non-near-native
Pose82	33.52	6.079	-48.8	3.271	-58.15	-74.3501	0.892991	-71.5705	-7.55635	5.3	-1.50072	non-near-native
Pose240	28.97	-4.197	-23.701	16.566	-36.07	-60.9347	0.771864	-62.2954	-20.5349	15.7	-2.78141	non-near-native
Pose538	44.76	0.396	-9.142	10.556	-20.093	-74.08	0.76535	-65.5424	-16.7346	10.4	-4.66114	non-near-native
Pose25	30.32	-4.918	-57.219	4.963	-57.264	-60.5279	-1.84888	-68.4377	-17.259	4.5	-11.0331	non-near-native
Pose473	31.29	-0.668	-2.884	12.888	-15.103	-64.1552	-0.929587	-65.6306	-15.5825	12.9	-1.12425	non-near-native
Pose437	32.12	39.97	-4.308	19.374	-63.651	-51.3563	-6.20198	-85.8708	-7.22586	21.6	15.0967	non-near-native
Pose377	33.69	32.809	-13.948	11.246	-58.002	-69.9689	0.812397	-75.0662	-8.52529	10.9	3.22724	non-near-native
Pose292	32.23	18.406	-22.629	-0.601	-40.435	-65.4384	-0.551114	-64.5475	-3.93331	0.9	-2.63998	non-near-native
Pose321	39.11	13.95	-33.777	-0.457	-47.269	-70.783	-0.426832	-63.3886	-10.0586	1.3	-7.75274	non-near-native
Pose399	29.87	23.219	-3.352	18.771	-45.342	-63.0215	-0.960524	-69.6737	-18.2264	17	0.59624	non-near-native
Pose86	35.31	7.976	-51.431	0.282	-59.689	-60.2505	-0.569409	-68.1279	-13.7812	2	-10.4031	non-near-native
Pose397	37.01	11.632	-22.037	-0.525	-33.144	-68.0872	0.645778	-65.8402	-15.0825	2.1	-11.4742	non-near-native
Pose103	35.73	9.24	-48.309	5.304	-62.853	-60.4366	-0.799825	-61.9512	-8.90034	5.9	-2.11031	non-near-native
Pose168	47.54	-7.494	-51.289	8.616	-52.411	-67.7305	0.858216	-68.7205	-14.3032	8.2	-4.67288	non-near-native
Pose545	29.75	47.322	39.886	11.764	-19.2	-84.065	-2.69267	-83.8869	-3.74528	12	8.62925	non-near-native
Pose6	32.52	0.059	-68.008	1.556	-69.623	-59.1978	0.373974	-73.1624	-13.4726	3.6	-8.52534	non-near-native
Pose416	29.39	40.921	-3.328	6.963	-51.213	-84.8384	0.612475	-84.9224	0.864131	9.3	10.0777	non-near-native
Pose157	26.71	44.773	-17.934	16.135	-78.842	-80.5379	-0.90201	-104.91	6.74634	16.5	22.5717	non-near-native
Pose75	36.73	14.96	-55.699	1.791	-72.45	-83.0302	-1.2227	-75.4756	-17.3845	4.2	-11.446	non-near-native
Pose51	35.87	-11.1	-56.01	0.091	-45	-52.0462	1.59049	-60.2164	-14.0381	1.7	-10.9343	non-near-native
Pose8	34.71	-6.026	-71.69	1.666	-67.33	-66.5888	-0.137713	-68.8071	-18.4921	2.7	-13.9429	non-near-native
Pose200	30.2	24.078	-31.492	0.487	-56.057	-74.9352	1.92486	-72.4607	-8.17657	2.8	-4.55891	non-near-native
Pose41	35.07	4.919	-58.082	2.429	-65.429	-57.2099	-0.103386	-71.556	-13.8483	2.7	-9.76347	non-near-native
Pose342	33.95	48.172	-18.893	10.461	-77.526	-77.1938	-0.0318193	-84.7668	4.58372	13.5	17.6253	non-near-native
Pose435	34.46	28.887	-11.675	21.267	-61.828	-92.7329	2.93634	-109.959	-21.1362	21.2	2.17742	non-near-native
Pose221	32.77	6.64	-32.48	4.333	-43.453	-69.3436	-0.54727	-71.615	-15.2998	4.6	-9.16982	non-near-native
Pose264	34.88	8.798	-32.27	-0.511	-40.557	-64.423	-1.91347	-72.6743	-11.2	0.1	-9.98	non-near-native
Pose101	31.8	-11.691	-43.091	11.05	-42.45	-58.0118	-0.536104	-53.1028	-17.6398	10.3	-5.57582	non-near-native
Pose467	36.06	33.732	-12.58	7.853	-54.165	-67.9868	-3.3025	-78.5383	-3.4367	8.6	5.50697	non-near-native
Pose16	35.97	7.359	-68.034	-0.413	-74.98	-64.3481	0.738369	-74.304	-7.80777	1	-6.02699	non-near-native
Pose279	37.04	19.61	-33.802	4.216	-57.628	-69.1662	0.532295	-74.1937	-5.50692	5.7	0.743772	non-near-native
Pose294	31.34	14.444	-23.827	-0.15	-38.122	-67.1832	-0.375879	-63.2588	-5.30211	0	-4.7719	non-near-native
Pose172	38.52	-0.108	-50.473	6.388	-56.754	-75.3009	-1.72462	-80.6979	-14.489	7.2	-5.8401	non-near-native
Pose94	35.5	8.842	-50.123	-1.273	-57.692	-73.9593	-0.0193664	-71.0279	-10.842	1	-8.7578	non-near-native
Pose309	35.48	-1.695	-26.628	17.228	-42.161	-54.8815	-1.97975	-80.7772	-21.8909	18	-1.70181	non-near-native
Pose16	30.18	-5.328	-61.079	2.543	-58.294	-62.7766	-0.510533	-62.7595	-11.2138	2.8	-7.29242	non-near-native
Pose2	34.97	-5.587	-75.083	0.317	-69.812	-66.402	0.938713	-72.7884	-11.0173	2	-7.91557	non-near-native
Pose1	33.48	-9.45	-81.702	0.221	-72.473	-64.9878	1.1681	-69.8342	-7.29958	1.7	-4.86962	non-near-native
Pose54	37.86	12.889	-59.724	2.098	-74.711	-56.3267	-1.25228	-62.8346	-14.4059	2.4	-10.5653	non-near-native
Pose18	30.23	-17.284	-60.45	6.387	-49.553	-58.7698	-0.723366	-60.6275	-13.1835	5.5	-6.36515	non-near-native
Pose326	30.37	16.123	-13.749	10.874	-40.745	-65.2589	-0.0152193	-79.8801	-10.3068	12.1	2.82388	non-near-native
Pose19	33.39	-3.464	-62.973	-1.531	-57.978	-63.8882	-1.27001	-69.8141	-14.8964	-1.4	-14.8068	non-near-native
Pose3	33.9	-4.564	-76.672	1.38	-73.489	-69.8544	-0.238295	-75.4092	-11.8943	1.1	-9.60487	non-near-native
Pose637	38.31	30.543	8.841	13.14	-34.842	-32.6706	0.735321	-67.1921	-17.5043	12.8	-2.95387	non-near-native
Pose17	35.93	5.277	-67.919	1.601	-74.798	-57.2137	-1.30894	-83.1109	-12.0584	2.6	-8.25256	non-near-native
Pose40	33.34	10.748	-57.747	1.508	-70.003	-71.4748	1.62099	-76.2839	4.91365	3.2	7.62228	non-near-native
Pose184	42.13	-21.264	-49.093	10.758	-38.586	-64.6628	-2.53846	-65.4321	-23.6109	10.2	-11.0498	non-near-native
Pose66	41.74	-2.303	-61.794	4.792	-64.284	-44.8287	-1.31763	-60.8727	-14.168	5.3	-7.4512	non-near-native
Pose214	29.72	32.043	-26.484	6.427	-64.954	22.1285	0.939782	-55.6415	-0.242369	7.3	7.08187	non-near-native
Pose365	31.99	41.211	-15.375	17.835	-74.421	-87.8389	-1.65052	-87.8648	-12.0528	17.1	6.25248	non-near-native
Pose70	29.61	5.558	-48.515	2.745	-56.819	-53.1634	-1.0461	-65.6781	-14.3692	3.3	-9.63228	non-near-native
Pose93	33.46	46.93	-47.103	18.091	-112.125	-91.6237	0.768594	-110.299	4.14485	17.6	21.3304	non-near-native
Pose317	34.19	63.852	-21.218	13.484	-98.553	-94.8736	-1.30593	-95.7124	8.46462	15.6	23.2182	non-near-native
Pose509	34.1	41.506	11.926	18.079	-47.659	-88.9512	-5.56948	-86.5383	-21.2979	17.8	-1.36811	non-near-native
Pose201	29.77	24.316	-31.446	0.13	-55.892	-62.2326	1.66533	-64.5551	-3.76703	1.8	-1.59033	non-near-native
Pose202	33.07	12.937	-34.288	13.346	-60.571	-58.6607	-0.361043	-66.2112	-16.8728	13.9	-1.28552	non-near-native
Pose410	36.6	8.172	-20.532	19.348	-48.052	-65.8376	-3.87116	-83.5432	-22.0301	17.8	-2.02709	non-near-native
Pose101	33.12	-9.969	-46.058	14.778	-50.868	-78.5315	-2.08583	-78.796	-21.0525	14.6	-4.34725	non-near-native
Pose204	31.81	19.321	-32.53	12.204	-64.056	-65.8675	-3.6841	-64.1433	-2.46552	15.5	13.281	non-near-native
Pose541	37.75	18.426	0.593	16.101	-33.933	-81.3471	-3.65805	-82.6632	-8.40397	14.4	6.83643	non-near-native
Pose629	41.66	3.86	6.497	12.599	-9.962	-69.5684	-0.153983	-72.1134	-24.5557	11.7	-10.4001	non-near-native
Pose358	30.41	28.609	-8.556	11.06	-48.224	-59.9999	-5.36134	-69.0054	-0.120332	14.5	14.3917	non-near-native
Pose213	27.88	43.249	-24.685	11.143	-79.076	-81.0178	-0.379934	-78.8917	0.279111	12.5	12.7512	non-near-native
Pose95	35.36	14.614	-50.106	-0.568	-64.153	-81.9969	1.30158	-78.0129	-4.87506	3.6	-0.787554	non-near-native
Pose492	35.33	33.416	-4.385	17.443	-55.243	-77.2089	-0.395754	-76.6257	-11.9997	15.7	4.90027	non-near-native
Pose82	35.43	33.724	-51.612	17.444	-102.781	-97.5487	-1.05803	-94.6552	-8.36172	15.1	7.57445	non-near-native
Pose231	38.51	-9.717	-43.329	10.048	-43.66	-76.2087	-0.466727	-69.5849	-19.0067	9.2	-7.90603	non-near-native
Pose598	30.86	35.8	31.559	17.095	-21.336	-30.5677	-7.93958	-61.1055	-21.1886	18.2	-0.86974	non-near-native
Pose357	30.29	33.175	-8.572	-1.02	-40.727	-40.9242	-1.95043	-59.1166	-5.02256	1	-3.5203	non-near-native
Pose532	30.96	81.859	6.926	12.847	-87.78	-86.298	1.39578	-87.4038	8.79879	14.3	22.2189	non-near-native
Pose312	31.29	-2.281	-22.075	1.292	-21.086	-59.5007	-0.733055	-66.8106	-6.8969	2.9	-3.30721	non-near-native
Pose199	31.55	28.018	-32.857	12.418	-73.293	-84.3738	-2.13021	-82.9371	-4.95695	13.9	9.43875	non-near-native
Pose105	39.42	21.062	-58.417	12.94	-92.419	-70.4662	-0.712691	-86.8793	-13.4101	12.9	0.83091	non-near-native
Pose315	30.47	27.288	-14.969	11.061	-53.317	-69.8406	-2.25969	-71.7302	-8.96367	10.5	2.4327	non-near-native
Pose10	29.86	-7.56	-62.946	0.455	-55.84	-63.7176	-1.75949	-68.0201	-18.8064	2.9	-14.0258	non-near-native
Pose270	38.36	3.302	-39.142	4.605	-47.049	-68.2061	-0.729802	-79.2687	-10.299	5	-4.2691	non-near-native
Pose175	35.29	4.401	-40.586	4.847	-49.834	-69.218	-0.00537938	-69.6523	-8.86448	5.1	-2.87803	non-near-native
Pose212	28.16	34.802	-24.703	6.004	-65.509	-76.3591	1.128	-78.0492	0.880446	9.8	10.5924	non-near-native
Pose313	25.22	33.503	23.645	2.256	-12.114	28.6095	-0.828858	-48.2037	-16.5504	3	-11.8954	non-near-native
Pose365	36.27	55.224	-24.93	12.151	-92.305	-63.2175	-5.10415	-105.09	-1.21223	14	12.909	non-near-native
Pose20	28.9	14.04	-55.475	2.833	-72.348	-60.7309	-1.47286	-67.7508	-13.9608	5.1	-7.46472	non-near-native
Pose507	40.69	2.649	-13.856	8.053	-24.557	-8.52394	2.07065	-63.0643	-11.7677	7.2	-3.39093	non-near-native
Pose115	30.74	15.02	-44.001	23.568	-82.589	-67.3305	-0.418778	-72.2373	-16.4748	23	8.17268	non-near-native
Pose113	35.49	7.111	-47.441	2.723	-57.275	-75.5416	0.000432312	-75.469	-13.6549	4.1	-8.18941	non-near-native
Pose548	37.55	44.095	2.757	8.119	-49.456	-83.5856	0.584382	-79.5804	-6.39377	8.9	3.14561	non-near-native
Pose173	31.65	7.093	-35.161	0.64	-42.894	-57.9379	1.58618	-71.6734	-3.14081	2.6	-0.226729	non-near-native
Pose226	36.12	7.534	-38.772	12.274	-58.58	-68.627	1.09143	-73.135	-9.21403	11.9	3.60737	non-near-native
Pose278	29.87	21.364	-20.077	15.808	-57.249	-64.3609	0.389795	-63.9652	-11.9658	14.3	3.53078	non-near-native
Pose88	25.96	11.999	-29.438	12.106	-53.543	-58.7307	0.197459	-56.7957	-15.6753	11.3	-2.80777	non-near-native
Pose54	26.75	48.986	-35.86	10.303	-95.149	-91.9249	-0.984215	-91.1292	3.48756	12.5	15.6388	non-near-native
Pose530	42.61	40.593	-10.116	21.782	-72.491	-100.612	-7.43022	-111.144	-18.8266	25	8.05606	non-near-native
Pose230	31.84	13.923	-29.245	15.281	-58.449	-56.3756	-0.581335	-67.4508	-8.7511	15.5	7.62401	non-near-native
Pose145	39.26	-17.736	-54.095	7.755	-44.114	-61.8432	-0.652955	-63.5686	-11.685	7.2	-3.3165	non-near-native
Pose47	47.13	-2.975	-65.087	3.92	-66.032	-70.2743	0.555214	-71.7204	-10.3629	5	-4.32661	non-near-native
Pose67	34.24	2.448	-50.847	3.411	-56.706	-53.1611	-1.24597	-67.2616	-7.12177	5.4	-1.00959	non-near-native
Pose161	28.51	-0.343	-30.719	11.631	-42.008	-75.8813	-5.11606	-75.571	-4.47491	18.2	14.1726	non-near-native
Pose260	27.01	40.399	0.561	-1.907	-37.931	-34.9621	0.592962	-47.4048	-3.92676	-0.4	-3.93408	non-near-native
Pose126	34.95	16.175	-45.849	-2.51	-59.514	-31.8497	-0.461086	-61.7801	-13.5412	-0.8	-12.9871	non-near-native
Pose253	33.69	21.469	-29.383	11.786	-62.637	-61.7546	0.42976	-62.7825	-16.5302	11.7	-3.17718	non-near-native
Pose506	36.66	63.175	-6.494	16.98	-86.649	-117.224	-0.492721	-113.751	5.59675	18.4	23.4371	non-near-native
Pose553	42.35	-9.197	-6.876	9.383	-7.062	17.8919	2.73266	-68.2242	-21.604	8	-11.4436	non-near-native
Pose25	28.5	-1.695	-51.865	18.658	-68.828	-61.0036	-0.215419	-65.4992	-13.1331	17.3	5.48021	non-near-native
Pose162	26.28	10.054	-17.377	9.15	-36.581	-60.9843	-1.30938	-57.6423	-17.3458	9.2	-6.41122	non-near-native
Pose68	33.48	17.489	-50.799	8.01	-76.298	-74.0209	-1.22421	-76.5292	-9.68773	8.9	0.181043	non-near-native
Pose120	36.5	20.616	-50.212	-3.569	-67.259	-34.3988	-2.38506	-67.1487	-13.3579	-0.1	-12.1221	non-near-native
Pose296	30.53	7.028	-17.163	12.088	-36.279	-23.5213	0.940081	-63.6479	-11.8974	11.7	0.99234	non-near-native
Pose273	31.44	4.91	-24.38	9.991	-39.28	-52.1147	-2.66674	-58.8936	-0.335861	12.7	12.3977	non-near-native
Pose552	36.34	21.38	3.327	12.999	-31.053	-44.0164	-0.439277	-60.1036	-16.2063	11.1	-3.48567	non-near-native
Pose198	25.97	30.086	-12.1	5.331	-47.517	-82.3882	-0.938575	-82.6891	0.581226	8.4	8.9231	non-near-native
Pose215	29.05	38.726	-26.382	10.528	-75.636	-88.6581	0.735706	-91.5549	-0.405672	11.9	11.5349	non-near-native
Pose22	27.2	1.93	-46.63	13.419	-61.979	-67.9415	-1.63039	-71.5472	-14.7006	12.4	-0.83054	non-near-native
Pose242	32.77	-21.416	-29.736	10.748	-19.068	-45.6051	-1.44747	-66.6205	-21.3876	10.9	-8.34884	non-near-native
Pose73	29.57	33.84	-48.232	7.82	-89.893	-85.7646	-0.228507	-88.5667	10.2892	11.2	20.4603	non-near-native
Pose155	29.87	-11.989	-36.326	12.855	-37.192	-61.131	-0.523812	-60.6316	-14.4395	10.6	-2.39555	non-near-native
Pose14	33.46	-0.681	-66.244	10.819	-76.382	-66.6014	1.47627	-66.3182	-11.0852	10.5	0.52332	non-near-native
Pose440	36.45	-8.178	-17.25	12.968	-22.04	-74.6539	-1.65826	-67.0743	-21.2349	12.4	-6.71141	non-near-native
Pose49	27.04	-3.672	-36.388	-0.93	-31.786	-29.6289	0.00683186	-48.1348	-7.98672	0.4	-6.78805	non-near-native
Pose203	33.33	57.459	-34.054	15.135	-106.648	-92.9741	0.636749	-100.452	0.526575	17.5	17.9739	non-near-native
Pose643	35.15	53.784	51.406	29.022	-31.4	-89.9275	-5.66785	-95.6593	-14.1469	29.4	16.6678	non-near-native
Pose331	27.8	11.844	-9.086	2.11	-23.041	-36.4182	0.327379	-60.4959	-10.4943	4	-5.44487	non-near-native
Pose47	31.38	-4.866	-53.664	10.132	-58.93	-57.2811	-1.87411	-67.1464	-11.558	11.6	1.1978	non-near-native
Pose394	31.94	25.663	-10.894	8.951	-45.508	-61.1396	-3.64502	-73.6006	-4.28548	8.8	4.94307	non-near-native
Pose400	36.02	-19.187	-21.517	9.379	-11.709	-58.2515	-2.04823	-69.7749	-21.2254	9.7	-9.40286	non-near-native
Pose269	30.31	-5.201	-20.979	14.166	-29.944	-60.6888	0.155843	-64.0326	-17.5407	13.5	-2.28663	non-near-native
Pose442	32.23	46.948	-3.811	8.188	-58.947	-73.4199	-2.55282	-73.2672	-0.748167	8	7.32665	non-near-native
Pose363	38.11	29.17	-25.034	9.109	-63.313	-72.3257	-3.18722	-84.6947	-3.27373	8.2	5.25364	non-near-native
Pose204	27.48	26.798	-25.207	-2.736	-49.27	-54.7367	0.920855	-54.2213	-5.54452	0.1	-4.89007	non-near-native
Pose569	34.84	5.501	12.982	7.069	0.412	-55.7275	-1.05744	-55.722	-14.5442	7	-6.08978	non-near-native
Pose378	32.85	22.871	-13.258	7.154	-43.284	-87.5863	-1.37474	-88.6635	-7.00167	8.4	2.0985	non-near-native
Pose47	28.53	-2.03	-44.929	-2.275	-40.625	-45.8143	-0.552002	-48.6031	-7.77058	-0.4	-7.39352	non-near-native
Pose187	37.14	4.676	-42.767	15.673	-63.116	-63.8169	0.450405	-65.2711	-24.9521	15.1	-7.35689	non-near-native
Pose356	40.26	12.844	-30.277	3.815	-46.935	-74.1229	1.70679	-80.6269	-4.47759	5.4	1.37017	non-near-native
Pose122	32.05	-7.6	-40.768	11.568	-44.737	-55.0417	-0.561093	-59.7244	-16.6718	9.6	-5.40462	non-near-native
Pose397	29.07	42.794	-6.391	9.094	-58.279	-78.7288	0.389067	-84.1482	10.8013	12.4	22.1212	non-near-native
Pose588	36.26	35.096	10.179	11.799	-36.716	-78.012	1.57843	-78.3163	-2.14596	12.9	10.9686	non-near-native
Pose39	32.22	11.265	-52.922	10.644	-74.832	-68.5524	1.41988	-68.2087	-12.3749	9.7	-1.43741	non-near-native
Pose396	28.69	13.838	1.43	10.014	-22.423	-72.1124	-2.54824	-63.8687	-8.62077	14.9	7.14131	non-near-native
Pose576	35.4	47.3	15.859	11.092	-42.532	-66.489	-0.0821413	-90.5558	-2.1795	13.8	11.8384	non-near-native
Pose269	31.53	15.651	-25.414	10.559	-51.624	-49.2223	-2.1264	-55.7182	-6.80555	10.4	4.27501	non-near-native
Pose42	33.79	-4.364	-57.194	4.097	-56.928	-68.9125	-0.959715	-67.7714	-7.85202	5	-2.06682	non-near-native
Pose388	30.4	15.221	-5.029	12.646	-32.895	-61.0288	0.854606	-55.8807	-9.2662	11.4	3.06042	non-near-native
Pose324	30.63	11.536	-21.139	12.125	-44.8	-51.1289	-0.752629	-51.9374	-11.7009	10.9	0.36919	non-near-native
Pose370	32.12	9.908	-14.643	18.344	-42.895	-72.3279	-4.7282	-71.5816	-14.3588	15.9	2.97708	non-near-native
Pose74	38.64	-0.364	-60.82	4.32	-64.777	-62.6869	0.724994	-65.6079	-9.24369	6	-2.31932	non-near-native
Pose35	34.54	-0.878	-60.331	9.791	-69.244	-71.8981	0.802714	-69.1079	-16.6226	9.2	-5.76034	non-near-native
Pose331	29.93	15.621	-13.518	17.885	-47.025	-68.5884	-1.69189	-72.4488	-17.4579	17.3	1.58789	non-near-native
Pose398	37.15	-11.002	-21.64	9.517	-20.156	-47.6228	1.05777	-54.131	-14.0682	8.9	-3.76138	non-near-native
Pose201	35.23	19.386	-38.376	16.584	-74.346	-68.0348	-2.63547	-70.9257	-19.5703	16.5	-1.11327	non-near-native
Pose492	31.97	37.127	5.378	13.233	-44.981	-77.8755	-3.90278	-81.62	-20.0971	11.9	-6.18739	non-near-native
Pose604	36.2	36.361	14.233	16.948	-39.077	-58.3598	-3.63651	-75.3167	-14.8601	17.8	4.42591	non-near-native
Pose118	31.04	0.103	-43.151	8.986	-52.24	-48.5721	0.847435	-67.4921	-14.1934	9.1	-3.67406	non-near-native
Pose282	32.88	2.364	-24.992	14.191	-41.547	-66.6862	-1.35475	-71.0496	-16.2883	13.4	-1.25947	non-near-native
Pose115	34.85	-0.886	-47.337	8.288	-54.739	-81.188	0.0878201	-79.7026	-9.11979	8	-0.207811	non-near-native
Pose338	28.72	32.169	-7.804	17.074	-57.048	-84.7853	2.26641	-87.1094	-14.5253	15.4	2.32723	non-near-native
Pose389	29.7	19.609	-7.493	20.376	-47.478	585.096	1.51722	505.538	-13.5236	19.8	7.62876	non-near-native
Pose50	26.48	4.694	-36.088	11.41	-52.192	-48.1804	-0.173227	-53.491	-13.9029	11.3	-1.21261	non-near-native
Pose439	36.94	23.222	-17.301	10.477	-50.999	-75.8141	-1.24566	-74.1488	-9.44636	10.2	1.69828	non-near-native
Pose405	40.99	12.841	-25.795	6.043	-44.679	-69.1731	0.696217	-73.2672	-13.8875	7.2	-5.29875	non-near-native
Pose561	30.1	43.209	61.849	11.047	7.593	-72.3808	-1.64658	-82.0464	-14.7019	11.7	-1.53171	non-near-native
Pose252	32.28	19.528	-27.275	12.052	-58.855	-64.67	-5.10861	-76.8766	-3.92473	14.7	11.1677	non-near-native
Pose125	28.45	14.005	-34.388	8.76	-57.153	-60.5652	1.57465	-63.6625	-10.3724	8.7	-0.63516	non-near-native
Pose66	27.62	4.912	-41.997	8.926	-55.835	-53.5668	-2.80681	-57.6267	-3.84386	12	8.54053	non-near-native
Pose486	32.41	35.354	4.272	13.293	-44.375	161.846	-2.36339	-76.4649	-14.8292	13.1	-0.24628	non-near-native
Pose99	34.65	-12.295	-48.76	6.826	-43.292	-70.6595	-0.637232	-71.359	-9.4851	8.3	-0.23659	non-near-native
Pose316	34.58	31.342	-25.927	21.792	-79.06	178.179	-5.22847	-75.577	-1.51256	24	22.6387	non-near-native
Pose542	31.46	0.493	17.264	14.018	2.753	-57.5359	2.41086	-69.8879	-21.141	13.5	-5.5269	non-near-native
Pose572	31.65	31.657	33.764	20.516	-18.41	-74.7565	1.16175	-77.6843	-4.87151	23.3	18.9156	non-near-native
Pose577	31.13	37.099	21.53	17.84	-33.409	-63.7432	-3.88967	-79.8795	-11.9877	20.4	9.61107	non-near-native
Pose135	31.66	3.28	-39.628	16.05	-58.958	-73.4555	-1.36377	-77.2299	-11.8598	17.4	6.72618	non-near-native
Pose520	30.95	30.989	5.766	6.58	-31.803	-70.7486	-2.21759	-62.4914	-10.5535	7.2	-2.29815	non-near-native
Pose137	28.22	21.397	-33.141	7.389	-61.928	-61.4468	-0.0415888	-63.2535	-10.1923	9.1	-0.07307	non-near-native
Pose554	33.33	34.585	23.584	17.061	-28.062	-62.1609	0.383386	-63.4432	-17.5222	17	1.23002	non-near-native
Pose336	32.36	17.764	-17.794	11.906	-47.464	-71.0563	0.533867	-72.6016	-6.00858	9.8	4.39228	non-near-native
Pose181	35.37	-12.553	-40.181	19.201	-46.829	-84.3225	0.962181	-85.8127	-26.5822	19	-4.92398	non-near-native
Pose43	29.18	2.83	-51.549	7.274	-61.653	-60.9841	1.19422	-58.9207	-7.48442	6.9	0.164022	non-near-native
Pose314	35.56	42.67	-26.106	17.235	-86.011	-84.1528	-1.70854	-91.4029	-2.98257	15.2	12.5157	non-near-native
Pose445	32.94	21.332	-3.286	14.259	-38.878	-40.2092	-4.92217	-62.9831	-9.55599	14.2	5.59961	non-near-native
Pose286	25.04	52.88	7.979	20.851	-65.753	-90.0122	0.892152	-90.446	8.55971	20.8	28.5037	non-near-native
Pose339	33.78	56.567	-19.112	11.941	-87.619	-73.9914	2.437	-70.8015	-4.87048	14.7	10.3166	non-near-native
Pose505	37.32	39.396	-6.818	6.635	-52.848	-82.1273	-1.6208	-81.9628	2.12492	8.6	10.5124	non-near-native
Pose300	32.07	28.709	-22.236	13.387	-64.333	-63.7217	-0.125902	-70.2908	-1.6752	12.7	11.1923	non-near-native
Pose45	29.79	-3.454	-51.581	3.97	-52.097	-45.1168	0.595923	-46.672	-6.09836	4.2	-1.28852	non-near-native
Pose370	30.31	34.938	-6.981	10.83	-52.748	-65.5508	-3.35999	-70.7454	0.487298	14.1	14.5386	non-near-native
Pose292	39.57	5.155	-36.509	4.514	-46.179	-77.1736	0.402466	-79.9477	-6.58153	5.6	-0.323377	non-near-native
Pose518	29.86	27.843	25.593	17.33	-19.58	-74.2062	-4.45713	-74.1438	4.38806	19.4	23.3493	non-near-native
Pose508	28.59	58.47	40.136	12.732	-31.066	-75.7305	2.8631	-82.171	0.114175	16.3	16.4028	non-near-native
Pose95	31.16	9.242	-46.934	10.441	-66.617	-72.2065	-5.42169	-75.0722	-0.362025	16.8	16.4742	non-near-native
Pose329	43.39	13.52	-32.815	17.696	-64.032	-100.428	-2.18066	-93.6478	-28.7276	18.3	-7.55484	non-near-native
Pose2	31.18	6.232	-71.497	17.511	-95.239	-99.6302	-3.73669	-100.271	-1.76459	17	15.4119	non-near-native
Pose53	28.64	-0.944	-44.085	8.211	-51.352	-61.3568	-1.23908	-60.427	-6.45216	8.4	2.59306	non-near-native
Pose40	34.91	-2.938	-58.196	22.945	-78.203	-67.5858	-1.20682	-74.8182	-18.2204	21.8	5.40164	non-near-native
Pose509	39.03	44.575	-13.7	6.301	-64.577	35.1647	-1.13352	-76.4373	0.849535	8.3	9.06458	non-near-native
Pose523	35.38	36.45	1.826	11.831	-46.455	-66.6325	-0.526288	-72.5206	-2.90767	12.8	10.1831	non-near-native
Pose27	31.1	-2.221	-58.196	10.663	-66.639	-70.6599	0.940209	-72.6281	-17.1277	10.3	-5.11493	non-near-native
Pose230	29.6	10.461	-24.243	14.557	-49.261	-46.7355	-1.54752	-51.5623	-21.4014	13.4	-5.86126	non-near-native
Pose283	35.3	-5.18	-29.26	7.345	-31.426	-46.1561	0.543347	-57.6278	-11.7052	7.3	-3.23468	non-near-native
Pose310	29.93	12.151	-15.807	14.156	-42.114	-56.247	-0.199761	-48.3884	-11.8176	13.3	2.66416	non-near-native
Pose295	43.79	15.986	-36.32	18.375	-70.682	-73.1184	-1.41799	-70.83	-9.63869	17.3	8.62518	non-near-native
Pose85	29.33	-14.655	-46.258	8.679	-40.282	-53.0901	1.42724	-56.4291	-12.2401	8.1	-2.91609	non-near-native
Pose443	32.64	18.612	-3.457	14.813	-36.881	274.603	-2.91636	-69.5744	-17.1695	13.6	-1.85255	non-near-native
Pose560	32.29	13.867	26.619	17.068	-4.316	-61.6966	-2.46454	-73.6579	-18.1756	17.2	0.84196	non-near-native
Pose70	30.86	-6.174	-49.562	11.577	-54.966	-75.3157	1.06863	-74.8527	-17.0429	11.6	-3.73861	non-near-native
Pose79	35.5	21.757	-52.017	12.795	-86.57	-81.3444	-2.51321	-87.0787	-5.91259	13	7.67867	non-near-native
Pose176	34.53	29.542	-40.527	13.667	-83.736	-97.3169	-2.64492	-99.0662	-1.97505	12.9	11.1225	non-near-native
Pose507	30.9	44.979	3.742	11.727	-52.964	-13.3514	-2.42987	-65.2608	-0.514524	12.9	12.4369	non-near-native
Pose71	31.06	-9.352	-49.487	9.916	-50.052	-61.0129	-0.779418	-59.5009	-14.8042	8.8	-4.52378	non-near-native
Pose283	32.46	15.845	-24.816	14.219	-54.88	-61.4898	1.33725	-82.1634	-12.8836	14.3	2.70476	non-near-native
Pose72	37.64	-12.889	-55.958	6.337	-49.406	-42.8772	0.846477	-58.3217	-15.3546	7.4	-6.41914	non-near-native
Pose427	28.52	25.86	7.524	12.122	-30.458	-35.8827	-2.01488	-72.7399	-16.2047	12.4	-2.18423	non-near-native
Pose234	32.18	30.059	-28.872	9.419	-68.35	-81.0791	1.48963	-77.1688	-2.76547	11.6	9.11108	non-near-native
Pose120	31.87	-6.895	-40.949	8.113	-42.167	-50.8615	0.862404	-53.4377	-12.6907	8.1	-3.32163	non-near-native
Pose120	38.24	1.028	-56.384	6.538	-63.95	-68.3225	0.311841	-70.4683	-5.81005	8	2.77095	non-near-native
Pose547	29.41	52.732	29.415	11.937	-35.255	-65.4865	-1.25243	-66.5082	-4.40522	14.5	10.5353	non-near-native
Pose39	30.39	15.372	-52.489	13.778	-81.639	-52.1316	2.36678	-74.1979	-7.08769	13.5	7.12108	non-near-native
Pose362	29.17	57.353	-10.771	18.236	-86.36	-80.1299	1.89396	-89.9541	15.229	18.7	32.4061	non-near-native
Pose52	32.6	-5.846	-53.034	8.392	-55.58	-81.4197	-2.8123	-78.235	-14.3351	9.9	-3.00159	non-near-native
Pose507	33.64	-3.731	11.62	15.261	0.09	-58.2455	-1.86479	-53.5433	-26.1831	13.6	-9.96479	non-near-native
Pose24	28.8	-3.398	-54.016	11.731	-62.349	-64.3354	1.30553	-66.467	-8.94142	11.7	3.65272	non-near-native
Pose313	33.86	11.71	-21.717	7.098	-40.526	-68.2573	0.588474	-67.1543	-4.73097	7.2	2.94213	non-near-native
Pose212	29.39	8.999	-27.023	9.958	-45.98	-42.1165	1.81324	-53.2082	-14.9916	9.4	-4.09244	non-near-native
Pose315	31.86	-2.292	-20.863	12.1	-30.67	-59.6717	1.53659	-63.9875	-10.277	11.9	2.6507	non-near-native
Pose141	30.54	-8.399	-37.955	12.022	-41.578	-55.6941	-0.220435	-60.0187	-13.8621	10.4	-2.07589	non-near-native
Pose468	29.48	1.37	7.333	20.008	-14.045	-50.3327	-0.390906	-57.2773	-13.9876	19.1	6.51116	non-near-native
Pose621	41.03	22.37	5.029	21.53	-38.871	-67.4969	-4.86368	-84.2528	-24.8216	21.5	-0.83944	non-near-native
Pose569	32.41	46.699	27.458	25.441	-44.682	-104.756	-1.84454	-98.644	-21.1921	23.4	4.32711	non-near-native
Pose336	29.65	30.821	-14.192	9.296	-54.309	-50.5232	-5.56648	-54.2278	-8.88413	11	3.00428	non-near-native
Pose423	35.12	11.449	-13.502	14.141	-39.092	-69.9075	-1.76399	-65.1414	-9.61804	14.8	6.14376	non-near-native
Pose20	30.99	-7.934	-61.528	7.854	-61.448	-61.2353	1.84436	-64.1346	-15.1087	8.1	-5.49783	non-near-native
Pose474	37.56	32.535	-11.156	17.75	-61.441	-90.466	-4.97153	-96.7128	-7.31082	20.4	13.8203	non-near-native
Pose357	28.81	5.403	-11.33	12.314	-29.047	-57.8227	0.279392	-52.3535	-12.4623	10.9	-0.31607	non-near-native
Pose506	34.75	34.535	-1.726	18.49	-54.75	-66.0859	-1.92641	-80.2839	-16.8961	16.9	1.69351	non-near-native
Pose447	39.79	31.798	-21.045	21.339	-74.182	-90.1779	-3.51633	-106.507	-14.2312	24.8	11.9919	non-near-native
Pose510	30.79	9.12	3.913	17.389	-22.596	-63.1048	0.213532	-60.9266	-14.3979	14.8	1.84189	non-near-native
Pose530	32.61	34.709	14.65	29.643	-49.703	-76.3987	-5.71587	-98.9997	-1.71418	31.4	29.8572	non-near-native
Pose397	30.66	-1.441	-12.396	18.61	-29.564	-69.8341	-0.0380741	-64.7606	-13.2067	16.6	4.71397	non-near-native
Pose162	31.45	10.613	-36.445	9.706	-56.764	-72.5547	-1.96316	-73.3092	-0.778471	9.1	8.39938	non-near-native
Pose319	26.42	81.815	27.654	22.087	-76.248	-97.7134	1.74741	-109.77	12.5495	22.7	33.9945	non-near-native
Pose309	34.23	-10.589	-22.478	12.933	-24.822	-53.2489	0.789999	-66.5105	-15.9559	11.9	-2.46031	non-near-native
Pose350	37.02	7.179	-26.377	6.167	-39.722	-66.8752	0.76829	-65.7942	-5.37382	6.4	1.56356	non-near-native
Pose629	34.72	44.196	41.17	13.114	-16.14	-84.3372	-0.54915	-78.5995	0.628088	11.7	12.2653	non-near-native
Pose466	33.16	35.557	-0.886	22.678	-59.121	-112.39	-7.42496	-107.195	-6.24193	23.4	17.7823	non-near-native
Pose455	34.25	18.771	0.975	16.052	-33.848	-55.4288	-2.45222	-74.9868	-11.8032	14.1	3.47712	non-near-native
Pose121	34.89	-15.768	-46.262	12.347	-42.84	-57.9578	1.27053	-57.9884	-16.2873	10.1	-4.55857	non-near-native
Pose188	34.3	13.42	-35.799	24.742	-73.961	-85.823	-1.99762	-77.4494	-24.3868	22.8	0.85188	non-near-native
Pose446	39.01	46.033	-21.152	14.942	-82.127	-100.687	-2.55248	-103.556	1.04528	17.1	18.0408	non-near-native
Pose153	34.21	28.782	-39.05	10.334	-78.166	-55.8505	-1.89911	-61.4769	-5.01544	10.7	6.1861	non-near-native
Pose230	31.22	12.664	-29.366	11.369	-53.4	-20.6357	-2.22437	-60.3813	-11.0268	11.4	1.47588	non-near-native
Pose330	35.64	43.834	-24.533	14.509	-82.876	-63.2273	-1.73747	-85.6294	-7.84713	16	8.93758	non-near-native
Pose114	30.62	-2.067	-44.028	6.959	-48.92	-48.4082	-1.79454	-51.5806	-14.7116	7.3	-5.94044	non-near-native
Pose124	28.92	-10.811	-40.197	9.091	-38.478	-51.9501	0.220579	-49.7384	-15.871	8.4	-5.8839	non-near-native
Pose452	33.71	30.814	0.107	21.17	-51.877	-107.13	-3.1058	-99.9338	-18.6355	18.1	1.32805	non-near-native
Pose36	27.64	9.867	-47.622	6.729	-64.217	-51.0289	-0.632947	-56.5218	-6.30536	6.9	1.22518	non-near-native
Pose199	28.19	-1.066	-26.057	9.737	-34.728	-52.8773	-0.72334	-52.0055	-15.2894	9.6	-4.16046	non-near-native
Pose94	31.29	9.164	-47.033	14.458	-70.655	-64.8015	-1.50321	-69.3729	-24.2637	14.4	-7.43733	non-near-native
Pose359	33.93	44.351	-16.695	16.693	-77.739	-104.63	-0.132691	-106.675	-6.29432	17.1	11.4351	non-near-native
Pose266	32.78	26.647	-26.746	5.676	-59.069	-56.1592	1.13349	-62.6975	-10.9367	5.8	-4.04303	non-near-native
Pose319	34.92	11.764	-25.579	14.101	-51.444	-78.1908	-0.0758397	-71.2315	-21.9959	14.2	-5.59631	non-near-native
Pose382	37.81	19.354	-23.653	19.919	-62.926	-89.8319	-3.34156	-89.6412	-13.7819	21.9	9.49629	non-near-native
Pose277	27.18	20.939	4.994	7.036	-22.981	-42.3052	-1.38455	-55.1759	-9.59775	13.5	4.86203	non-near-native
Pose303	30.71	33.019	-22.94	12.083	-68.043	-69.2691	-1.42869	-72.1427	-11.6399	13.2	2.72409	non-near-native
Pose224	31.68	12.621	-30.716	12.42	-55.757	-76.6916	-1.63835	-85.8826	-12.0983	12.6	1.71153	non-near-native
Pose133	32.19	4.664	-39.668	12.515	-56.847	-76.2173	-0.271303	-80.6135	-11.3636	11.2	0.97276	non-near-native
Pose365	35.04	27.732	-20.642	12.944	-61.318	-82.1613	0.380352	-78.461	-2.96725	15.5	12.8295	non-near-native
Pose233	30.25	8.815	-26.63	10.541	-45.987	-28.7465	-4.19584	-51.6321	-10.3911	11.1	1.74801	non-near-native
Pose56	33.14	5.777	-52.383	7.377	-65.537	-75.8007	0.393931	-76.7858	-6.86057	8.3	2.12549	non-near-native
Pose461	40	22.727	-19.628	14.999	-57.354	-88.544	2.60927	-87.6121	-3.28294	13.3	10.3454	non-near-native
Pose239	30.84	-6.002	-28.22	10.238	-32.456	-60.7771	0.379108	-58.0143	-13.842	8.7	-3.7578	non-near-native
Pose142	28.37	-4.644	-32.519	11.759	-39.634	-44.5144	0.101935	-45.0098	-8.98781	10	1.91097	non-near-native
Pose392	29.89	30.838	-4.399	19.187	-54.424	-69.3382	0.908929	-70.2345	-13.9918	18.3	5.70738	non-near-native
Pose8	32.83	-9.641	-67.57	6.631	-64.56	-56.1438	0.756539	-63.2882	-8.41252	7.1	-0.471268	non-near-native
Pose3	37.39	-15.431	-81.906	8.883	-75.357	-74.3623	-0.105552	-71.6712	-7.00931	9.9	3.59162	non-near-native
Pose252	40.39	34.64	-40.95	16.21	-91.8	-105.667	-0.335139	-103.099	-3.44833	16.6	13.4965	non-near-native
Pose162	32.89	12.496	-39.155	13.906	-65.557	-88.1956	1.51536	-84.1258	-0.96464	20.2	19.3318	non-near-native
Pose383	29.2	28.917	-8.34	5.674	-42.931	-62.7143	2.04017	-58.328	-4.55335	5.1	1.00198	non-near-native
Pose99	28.25	-10.82	-38.022	12.849	-40.052	-58.212	-1.03132	-55.5845	-16.276	10.8	-3.8484	non-near-native
Pose521	30.67	20.867	5.789	12.737	-27.814	-80.09	-2.45738	-76.0802	-19.2421	11.2	-6.11789	non-near-native
Pose588	33.38	43.681	40.077	11.751	-15.355	-32.17	-3.96636	-64.0239	-12.6269	12.3	0.93579	non-near-native
Pose456	32.82	32.826	-2.519	16.476	-51.821	-74.8515	0.11026	-77.0119	-11.9844	14.9	4.11404	non-near-native
Pose372	34.98	21.569	-19.6	17.51	-58.678	-79.6997	-1.74639	-72.1874	-13.8856	16	3.50296	non-near-native
Pose45	29.58	2.431	-51.468	15.081	-68.979	-80.9217	0.82518	-90.2779	-14.0382	14.2	1.56562	non-near-native
Pose290	31.09	9.754	-24.164	23.743	-57.662	-64.8543	-0.731572	-80.7776	-17.2511	22.4	6.87401	non-near-native
Pose607	30.72	29.24	42.106	13.935	-1.069	69.4731	1.20764	-56.9876	-10.588	13.8	4.2708	non-near-native
Pose207	30.8	10.21	-31.26	13.181	-54.651	-51.0542	0.527824	-61.4788	-18.9377	13.9	-3.14393	non-near-native
Pose29	33.69	-22.932	-59.864	11.375	-48.307	-52.8074	-0.133649	-55.4321	-14.1981	11	-1.77829	non-near-native
Pose556	33.02	60.02	22.761	14.673	-51.932	-78.6674	-0.796252	-83.1796	-9.15229	14.7	6.46294	non-near-native
Pose285	26.71	18.913	7.897	12.557	-23.574	-66.3017	-0.852091	-63.7807	-19.7916	11.7	-6.11244	non-near-native
Pose204	32.9	11.972	-33.879	13.829	-59.679	-68.9936	-2.36966	-68.1247	-14.0988	12.7	0.01108	non-near-native
Pose368	30.78	6.672	-15.726	11.59	-33.987	-55.922	0.478039	-59.3619	-14.8932	10.8	-2.60388	non-near-native
Pose603	30.76	-1.752	36.923	17.364	21.311	28.0262	0.960128	-58.9099	-23.3207	15.5	-5.48863	non-near-native
Pose109	34.8	5.177	-47.721	13.356	-66.254	-57.4516	-0.266005	-58.9074	-22.8854	12.9	-7.69686	non-near-native
Pose83	28.75	5.849	-39.982	18.368	-64.199	-59.2632	-0.322349	-57.9306	-12.2456	17.3	6.27896	non-near-native
Pose339	28.52	14.035	-7.669	12.289	-33.993	-21.6294	-0.190659	-48.3311	-7.38077	12.3	5.65731	non-near-native
Pose592	31.63	39.658	46.518	25.549	-18.689	146.892	0.981933	-88.2204	-18.4691	24.7	8.07781	non-near-native
Pose215	32	28.847	-31.585	16.45	-76.882	-92.0219	-0.157195	-92.4167	-12.9954	16.3	4.60414	non-near-native
Pose383	31.4	45.697	-13.856	20.698	-80.251	-85.8745	-3.04485	-86.7695	-3.2264	18.8	15.8962	non-near-native
Pose111	29.52	19.666	-41.813	13.873	-75.352	-72.2664	1.02057	-79.0825	-8.02609	12.8	5.57652	non-near-native
Pose499	30.23	48.071	19.848	13.365	-41.588	-70.8389	-0.19982	-92.6443	-0.327607	13.5	13.2052	non-near-native
Pose464	30.4	42.026	8.543	13.333	-46.816	-71.4643	1.97954	-74.6095	-10.9737	11.4	1.52367	non-near-native
Pose602	33.72	71.336	57.18	27.988	-42.144	-104.616	-5.03924	-100.241	-15.6668	28.3	14.1999	non-near-native
Pose218	29.47	11.997	-26.082	16.742	-54.821	-62.2432	0.0225965	-72.1724	-15.0471	15.9	2.35761	non-near-native
Pose502	36.81	30.86	-6.985	12.113	-49.957	-57.4197	-1.86471	-66.2489	-8.77748	12.1	4.20027	non-near-native
Pose96	39.99	9.943	-59.249	11.302	-80.494	-83.2234	-1.47018	-82.8482	-16.3714	11.3	-3.43426	non-near-native
Pose305	35.61	6.937	-27.084	22.921	-56.941	526.979	-1.58284	563.096	-18.1217	22.9	6.59047	non-near-native
Pose424	32.57	24.737	-6.574	23.644	-54.956	-83.8891	-2.66657	-77.9483	-20.9719	22.2	3.32529	non-near-native
Pose519	39.13	21.832	-11.824	8.122	-41.777	-75.797	-2.97119	-72.3035	-20.8984	8.3	-10.5086	non-near-native
Pose25	32.97	-1.517	-57.48	6.678	-62.642	-53.6624	0.966138	-60.2152	-7.09474	8	1.61473	non-near-native
Pose264	40	24.955	-39.627	8.296	-72.879	-64.6762	-2.57713	-79.8678	-13.946	9.6	-2.9514	non-near-native
Pose430	30.81	8.375	-9.575	15.837	-33.786	-87.4277	-0.998421	-81.6325	-14.1193	15	2.29263	non-near-native
Pose104	31.22	7.542	-45.587	0.436	-53.565	-52.6508	-2.05028	-50.5271	-9.12937	1.3	-6.91643	non-near-native
Pose12	28.67	-5.175	-58.493	-3.237	-50.081	-45.4868	-1.26224	-47.0734	-11.9076	0	-10.7168	non-near-native
Pose378	29.85	26.736	-5.943	15.411	-48.089	-56.5302	-5.61133	-81.4727	-3.60864	20.1	16.8522	non-near-native
Pose361	31.22	8.95	-17.128	12.683	-38.761	-30.7587	-1.18064	-59.5575	-16.3617	11.8	-2.92553	non-near-native
Pose92	28.35	-19.21	-38.718	9.685	-29.193	-55.4223	1.32096	-56.6734	-17.6497	9.6	-6.28473	non-near-native
Pose382	29.94	7.625	-5.835	16.903	-30.362	-72.3565	2.21686	-76.5011	-11.0438	15.2	5.26058	non-near-native
Pose35	28.12	-0.276	-48.277	14.561	-62.562	-59.9623	-0.725315	-60.2243	-7.33611	13.5	6.8975	non-near-native
Pose558	29.22	77.883	40.098	16.314	-54.099	-77.1927	0.0812	-83.8583	-7.59927	14.2	7.36066	non-near-native
Pose147	36.4	20.784	-46.561	23.18	-90.525	-81.4877	-2.01356	-84.2835	-14.0021	22.4	9.79811	non-near-native
Pose383	30.45	6.323	-5.314	10.976	-22.614	-51.6894	-0.121491	-48.8061	-14.4007	9.4	-3.56063	non-near-native
Pose63	34.01	12.067	-51.242	8.316	-71.625	-67.0645	1.60409	-69.8687	-3.06295	8.8	6.04335	non-near-native
Pose117	27.39	18.622	-24.986	13.167	-56.774	-60.8825	-0.468993	-64.6561	-5.91868	11.3	5.97319	non-near-native
Pose321	33.83	17.682	-20.795	10.174	-48.651	-77.4497	-0.385829	-81.3557	-7.93865	9.4	2.25522	non-near-native
Pose521	33.59	26.074	15.103	25.813	-36.785	-65.4096	3.13481	-91.8501	-9.02329	22.6	14.479	non-near-native
Pose94	33.32	-8.043	-47.074	13.158	-52.189	-56.376	-0.871813	-63.002	-16.8753	11.9	-3.28777	non-near-native
Pose564	37.61	26.248	4.811	26.804	-48.242	-46.822	3.62399	-107.1	-14.0228	25.3	12.6795	non-near-native
Pose448	34.27	45.539	-0.415	34.156	-80.11	-35.4603	-5.12441	-106.286	-27.885	34.5	9.4035	non-near-native
Pose36	33.25	0.194	-55.696	-2.176	-53.715	-22.7513	-2.62989	-41.4436	-11.2806	0.8	-9.35254	non-near-native
Pose265	37.07	11.558	-34.747	19.904	-66.209	-62.7176	2.19011	-75.1606	-17.1443	18.7	3.27013	non-near-native
Pose149	28.24	17.691	-32.175	14.744	-64.611	-65.3885	-2.21205	-69.366	-15.056	13.8	0.2496	non-near-native
Pose299	28.53	10.945	-14.345	16.641	-41.93	-35.6825	-2.22041	-67.5311	-23.2938	16.5	-4.46442	non-near-native
Pose493	34.18	28.012	8.863	16.254	-35.403	-64.9739	-0.927145	-65.336	-23.1744	15.8	-5.05696	non-near-native
Pose88	28.24	7.321	-39.438	-1.902	-44.858	-37.8449	-0.425503	-43.7218	-10.5521	-0.4	-9.89689	non-near-native
Pose369	32.33	9.371	-13.889	11.203	-34.462	45.1254	-0.792845	-58.1915	-7.94745	11.5	4.34729	non-near-native
Pose555	30	21.879	56.625	22.815	11.931	736.356	-3.17174	-64.5399	-22.9235	24	3.36885	non-near-native
Pose58	28.62	21.668	-43.457	13.984	-79.109	-64.4574	1.79433	-67.5875	-4.15313	13.7	9.96218	non-near-native
Pose13	35.78	-10.261	-68.405	11.01	-69.155	-50.9588	-0.333527	-59.2537	-13.3409	10	-2.00681	non-near-native
Pose409	30.21	25.122	-0.852	15.955	-41.929	-58.34	-4.80258	-92.9636	-7.98541	22.3	15.1131	non-near-native
Pose32	31.98	-3.243	-54.613	-1.42	-49.95	-48.6176	-0.00233371	-47.1622	-10.7448	-0.5	-10.1703	non-near-native
Pose21	26.43	-8.091	-46.81	7.345	-46.063	-45.4739	0.605225	-50.3812	-9.67046	8.4	-0.303414	non-near-native
Pose274	28.55	32.526	-16.667	13.498	-62.691	-73.5719	-1.91567	-75.0634	-12.3655	15.5	4.37105	non-near-native
Pose437	27.64	28.903	10.202	9.171	-27.872	-84.6406	1.06976	-78.0192	-10.1158	8.3	-0.80422	non-near-native
Pose468	30.96	27.601	-4.194	23.485	-55.281	-89.0265	-0.620154	-89.2538	-21.6111	20.8	1.35001	non-near-native
Pose166	29.31	-2.263	-33.44	10.322	-41.499	-51.6686	0.298224	-51.9158	-12.3797	8.7	-2.44173	non-near-native
Pose209	29.96	4.77	-30.559	14.616	-49.945	-56.7601	-3.13694	-68.3231	-19.8595	14.1	-3.77355	non-near-native
Pose95	33.81	-10.61	-46.77	12.403	-48.563	-55.9407	-0.842566	-61.4093	-23.0353	12.7	-8.03177	non-near-native
Pose535	34.26	47.719	18.031	25.165	-54.853	-99.8193	-7.10449	-99.3719	-1.68183	28.3	26.7864	non-near-native
Pose205	29.97	28.737	-30.978	13.858	-73.574	-75.8417	-3.2824	-79.4468	-15.943	14.5	0.1513	non-near-native
Pose352	31.13	15.948	-18.085	16.958	-50.992	-80.5207	-3.28534	-80.4292	-18.94	14.9	-2.146	non-near-native
Pose47	29.61	-16.013	-51.096	11.96	-47.044	-45.3959	0.867243	-50.8369	-15.9359	11	-3.34231	non-near-native
Pose413	33.91	-7.509	-7.624	11.012	-11.127	-42.9533	1.29065	-49.5384	-17.9424	8.5	-7.64816	non-near-native
Pose125	32.77	12.562	-43.237	10.848	-66.647	-59.6115	-2.24362	-69.1191	-13.3668	11.1	-0.93012	non-near-native
Pose400	33.9	15.248	-10.833	9.769	-35.85	-81.2544	-0.931464	-81.5973	-20.9464	11.4	-7.45176	non-near-native
Pose392	31.04	10.187	-12.717	10.598	-33.502	-54.2182	-0.476726	-51.8624	-13.3747	9.5	-2.53723	non-near-native
Pose257	37.6	16.103	-35.345	14.042	-65.491	-79.0347	-0.911181	-86.5313	-9.37416	13.2	4.76326	non-near-native
Pose27	28.22	-8.268	-50.253	-0.815	-41.17	-45.1482	-1.96919	-47.0707	-10.8511	0.3	-9.46599	non-near-native
Pose306	30.52	26.703	-16.058	8.072	-50.833	-59.7959	-0.579011	-60.0144	-8.28604	8.6	1.14256	non-near-native
Pose450	30.27	44.466	5.372	12.225	-51.318	-73.8395	0.641049	-72.5424	-6.48337	13.7	7.86497	non-near-native
Pose317	33.26	10.544	-20.033	20.58	-51.157	-34.6612	-1.22367	-56.6361	-12.6919	20.5	9.07729	non-near-native
Pose586	28.92	29.965	63.799	17.596	16.238	1086.69	0.552718	-53.6898	-8.48812	17.3	9.66069	non-near-native
Pose463	31.12	34.683	-5.257	24.029	-63.969	-80.8472	1.79787	-80.7748	-5.47657	20.5	15.5711	non-near-native
Pose565	33.98	49.554	30.451	17.461	-36.564	-61.3879	-1.28967	-72.2657	-7.45038	17	10.2947	non-near-native
Pose214	26.85	17.866	-9.629	15.397	-42.892	-62.6569	0.546839	-61.6409	-10.8444	14.1	4.34004	non-near-native
Pose627	36.47	27.688	20.057	24.82	-32.451	-91.8561	1.18539	-98.0556	-15.7571	22.6	8.41861	non-near-native
Pose222	31.23	21.196	-29.835	18.477	-69.508	-88.0932	-2.26409	-89.0804	1.31745	21.9	23.0857	non-near-native
Pose28	35.88	12.81	-61.624	14.401	-88.835	-93.599	-1.64586	-91.131	-21.6731	13.3	-6.20579	non-near-native
Pose145	31.48	6.905	-38.428	9.049	-54.382	-61.5245	-2.53194	-61.1264	-13.2793	8.6	-3.35137	non-near-native
Pose539	29.33	53.938	26.415	22.556	-50.079	-68.1649	-3.84484	-66.0376	2.60814	21.2	23.5473	non-near-native
Pose39	29.06	-6.446	-51.951	10.365	-55.87	-58.3565	-1.49283	-59.0875	-19.9057	11.4	-6.51513	non-near-native
Pose295	31.13	21.724	-23.765	15.458	-60.947	-70.9162	-0.737561	-73.455	-8.92818	13.6	5.56464	non-near-native
Pose578	32.55	76.162	31.795	15.245	-59.613	-65.36	-1.89718	-65.2767	-4.8059	14	9.67469	non-near-native
Pose624	33.07	49.238	76.76	21.842	5.681	161.935	-0.579234	-85.8845	-15.1322	20.8	7.18102	non-near-native
Pose298	30.34	25.751	-16.831	10.312	-52.894	-51.2941	-1.33044	-63.6118	-5.04809	9.8	5.25672	non-near-native
Pose579	33.71	80.55	37.338	14.134	-57.347	-35.1664	0.0114688	-83.2383	3.78331	18.4	21.805	non-near-native
Pose380	33.74	24.268	-13.69	16.817	-54.775	-71.3281	-3.94313	-70.4925	-8.47384	19.6	11.9735	non-near-native
Pose474	31.33	24.238	-2.835	18.642	-45.715	-74.4555	-4.25379	-86.3109	-4.81953	21.1	16.7624	non-near-native
Pose73	32.33	5.971	-50.402	-1.326	-55.048	-44.103	-1.81405	-47.3359	-10.3716	0.2	-9.13444	non-near-native
Pose101	34.15	6.551	-45.65	18.002	-70.203	-57.0596	1.12986	-67.3424	-16.335	17.2	2.4985	non-near-native
Pose22	34.88	7.444	-64.489	3.139	-75.072	-58.6072	-1.03838	-62.5925	-4.41002	6.2	2.23098	non-near-native
Pose179	30.56	-2.902	-33.41	12.936	-43.444	-42.158	-0.420133	-54.5898	-24.5413	12.8	-9.28717	non-near-native
Pose465	28.65	1.164	17.496	21.292	-4.96	-0.0633008	1.76679	-76.6839	-24.437	18.6	-3.3933	non-near-native
Pose157	35.53	14.698	-42.58	15.59	-72.868	-73.9966	-1.2009	-77.1058	-7.56129	14.4	7.59484	non-near-native
Pose196	35.72	34.562	-39.1	14.585	-88.247	-80.3032	-1.04865	-89.1239	-10.0389	14.9	5.86499	non-near-native
Pose245	36.18	13.135	-36.641	10.716	-60.492	-78.1796	-0.338601	-82.9074	-7.17013	10.4	3.94688	non-near-native
Pose87	32.76	5.16	-48.229	10.986	-64.375	-62.0316	-1.5627	-67.9575	-16.1456	11	-3.53104	non-near-native
Pose481	34.52	35.14	-5.699	23.885	-64.725	-33.44	3.25257	-88.1322	-21.3311	22.3	3.10201	non-near-native
Pose162	34.33	15.114	-38.377	14.7	-68.191	-66.323	-1.64897	-76.5026	-20.2136	14.1	-4.09224	non-near-native
Pose415	31.63	-3.72	-7.629	16.007	-19.916	-90.5186	0.8849	-85.82	-14.7809	13.7	0.39719	non-near-native
Pose47	30.35	-13.42	-51.056	7.738	-45.374	-49.4808	-1.36367	-49.7288	-13.5524	7.1	-5.09716	non-near-native
Pose493	31.25	12.78	0.783	22.817	-34.814	-76.9654	0.901719	-73.7747	-19.7517	23.4	5.62347	non-near-native
Pose382	33.56	35.209	-13.625	13.627	-62.462	-64.6875	-2.04707	-64.5111	-13.6638	14.5	2.20258	non-near-native
Pose180	29.52	20.14	-31.07	11.416	-62.626	-71.0597	0.0880651	-77.4175	-12.3174	13.5	2.41434	non-near-native
Pose235	51.83	16.344	-43.026	12.622	-71.992	-85.2359	1.4571	-97.4359	-16.8428	13.1	-2.05852	non-near-native
Pose547	34.45	32.752	21.468	6.304	-17.588	-70.9958	1.43829	-67.1804	-9.53677	7.2	-1.38309	non-near-native
Pose327	36.18	23.391	-28.657	35.967	-88.016	-74.4151	-4.1939	-115.566	-24.3738	33.7	11.7636	non-near-native
Pose21	31.04	6.396	-61.081	0.933	-68.41	-50.8204	-0.106487	-62.5701	-5.4284	4.1	-0.78556	non-near-native
Pose11	29.4	-3.932	-61	6.713	-63.78	-58.5137	-0.411026	-63.5649	-12.6613	6.9	-4.49517	non-near-native
Pose640	35.02	38.806	48.871	16.519	-6.455	-66.5794	-3.25595	-72.3888	-15.0588	15.9	2.34708	non-near-native
Pose303	37.97	13.733	-31.943	17.9	-63.576	-78.729	-3.34236	-76.8795	-12.6311	19.7	8.33201	non-near-native
Pose352	27.63	19.78	-5.75	3.571	-29.101	-26.1939	0.490736	-45.7319	-8.93768	6.7	-1.34391	non-near-native
Pose435	29.16	22.041	1.331	16.863	-37.572	-70.1125	-4.7608	-75.1597	-18.559	15	-1.7031	non-near-native
Pose241	47.52	28.727	-42	10.87	-81.597	-77.1493	-1.4575	-84.9861	-17.5967	10.9	-4.93703	non-near-native
Pose34	31.67	-3.462	-54.476	15.345	-66.359	-73.3086	-1.13952	-79.5527	-25.8854	14.2	-9.09686	non-near-native
Pose557	34.25	25.344	25.139	24.137	-24.342	694.67	-4.10541	-49.5773	-11.6536	22.9	12.4118	non-near-native
Pose703	43.62	41.747	37.639	16.449	-20.557	2.98763	-2.71464	-78.3253	-13.506	16.1	3.9446	non-near-native
Pose206	28.99	13.095	-27.361	12.579	-53.035	-67.9865	1.85336	-67.1832	-13.8661	11	-1.47949	non-near-native
Pose413	32.19	2.321	-7.994	14.009	-24.325	-55.2509	0.67312	-63.2529	-23.7011	14.9	-6.43099	non-near-native
Pose609	34.86	66.273	27.182	27.346	-66.437	-114.155	-2.62816	-112.211	-7.02557	27.9	21.577	non-near-native
Pose65	30.22	-12.521	-48.158	9.706	-45.343	-57.8996	2.51205	-56.7725	-16.6431	9.5	-5.47879	non-near-native
Pose256	35.78	21.142	-33.268	9.942	-64.352	-79.5055	-1.00463	-78.6207	-9.47774	13.2	4.67003	non-near-native
Pose479	30.55	33.719	12.319	11.934	-33.334	-61.0203	-0.257922	-73.6599	-10.4173	11.3	1.92443	non-near-native
Pose154	28.39	5.624	-31.795	6.828	-44.247	-65.6389	2.21692	-60.348	-9.74464	9.7	0.929824	non-near-native
Pose209	33.18	20.762	-33.734	11.418	-65.915	-68.9956	-0.490322	-71.1629	-8.64459	10.8	3.01987	non-near-native
Pose263	25.96	44.928	0.83	10.467	-54.564	-76.4073	-1.25979	-74.2456	-7.17424	11.4	4.94318	non-near-native
Pose484	31.87	26.064	3.908	13.392	-35.549	-76.5037	0.34296	-76.8667	-6.94452	12.4	6.14993	non-near-native
Pose460	46.2	30.616	-19.657	11.53	-61.802	-75.6498	-0.210672	-84.2895	-17.9353	11.6	-4.54177	non-near-native
Pose107	35.18	10.846	-47.872	9.344	-68.063	-62.8649	-2.65441	-71.9281	-8.07703	9.4	2.13067	non-near-native
Pose581	31.89	44.017	38.787	18.732	-23.962	-48.9498	-2.20629	-70.2685	-25.5937	17.4	-5.63433	non-near-native
Pose134	28.71	17.506	-33.3	18.952	-69.758	-87.9213	-3.37903	-90.4935	-11.2628	16.3	6.16348	non-near-native
Pose143	34.08	2.095	-40.195	20.187	-62.477	-94.0854	1.13748	-93.9972	-12.6895	17.4	5.97945	non-near-native
Pose369	29.76	11.739	-7.07	12.255	-31.065	-45.9122	0.853345	-51.0373	-16.7137	12.5	-2.54233	non-near-native
Pose234	35.74	7.275	-34.835	7.845	-49.955	-42.1484	-2.00058	-66.8396	-15.3595	9.2	-4.62355	non-near-native
Pose38	32.84	14.669	-55.654	3.019	-73.341	-66.6276	-1.02162	-62.7766	-5.20304	5.1	0.417264	non-near-native
Pose91	29.44	22.405	-44.747	13.347	-80.499	-73.4069	-1.33528	-76.9044	5.52296	14.9	19.8707	non-near-native
Pose231	29.41	14.037	-24.232	8.544	-46.813	-51.4709	-0.652601	-56.5356	-7.63617	8.5	1.62745	non-near-native
Pose350	26.61	83.222	64.443	14.386	-33.165	-0.983702	-0.016218	-79.7121	8.40059	13.1	20.6605	non-near-native
Pose517	38.47	27.123	-12.293	11.083	-50.498	-80.3554	0.0448122	-81.4812	-6.49471	13.6	7.75476	non-near-native
Pose682	38.75	20.6	24.707	16.057	-11.95	-81.1075	-2.50582	-86.845	-19.4298	14.6	-2.88682	non-near-native
Pose182	28.97	7.592	-30.729	18.245	-56.566	-58.3151	-2.04163	-65.4353	-6.17555	16.4	10.842	non-near-native
Pose35	32.21	-5.909	-54.279	-2.154	-46.216	-36.1845	-0.00339451	-43.5005	-10.0735	-1	-10.0662	non-near-native
Pose588	31.97	72.937	44.42	16.85	-45.367	-87.5471	0.851068	-111.788	2.0062	16.7	18.5056	non-near-native
Pose170	44.5	11.654	-50.836	12.638	-75.128	-72.5182	-1.35569	-80.2602	-16.1113	11.2	-3.30017	non-near-native
Pose451	28.03	25.371	12.099	15.675	-28.947	-61.2367	0.251775	-68.0879	-6.16238	20.3	14.7539	non-near-native
Pose451	29.81	45.197	5.38	26.111	-65.928	-92.7916	-4.25413	-98.45	5.62752	27	32.0648	non-near-native
Pose132	30.54	21.505	-39.173	11.474	-72.151	-59.2218	-0.684611	-66.0034	-2.43535	12.1	9.90818	non-near-native
Pose589	30.82	94.316	25.845	10.76	-79.23	-74.2894	0.442537	-83.0105	9.70403	11.6	20.3336	non-near-native
Pose430	29.36	20.513	-0.241	9.673	-30.426	-52.4919	-0.259376	-50.7332	-8.7376	8.2	0.33616	non-near-native
Pose416	33.51	18.571	-7.307	18.201	-44.078	-62.1774	1.10076	-77.6356	-16.8042	15.5	0.37622	non-near-native
Pose171	31.7	16.001	-35.649	9.142	-60.792	-49.2888	0.332972	-53.5844	-4.7613	8.4	4.11483	non-near-native
Pose376	31.96	39.69	-14.073	18.107	-71.87	-64.1604	-2.89489	-65.3603	-8.64779	17.6	9.81699	non-near-native
Pose28	30.6	-10.677	-58.119	11.72	-59.162	-57.9135	0.342293	-62.1263	-9.59912	11.1	2.46079	non-near-native
Pose446	31.34	39.466	-7.666	14.797	-61.929	-85.2187	-2.98334	-85.6775	1.21544	14.8	15.8939	non-near-native
Pose145	27.38	36.217	-20.144	11.901	-68.263	-75.3803	-0.772399	-75.4153	3.71235	16.3	19.6411	non-near-native
Pose9	30.47	-10.231	-65.068	12.921	-67.758	-64.0835	-0.279432	-64.556	-21.9023	11.8	-7.91207	non-near-native
Pose382	31.93	5.541	-12.832	18.402	-36.775	-67.2699	-2.19985	-70.4076	-12.8671	20.2	8.61961	non-near-native
Pose425	37.86	16.094	-18.184	8.765	-43.042	-64.0443	1.00378	-71.1132	-12.9387	8.7	-2.94483	non-near-native
Pose201	32	-3.428	-32.662	15.269	-44.503	-53.4746	0.0958718	-72.5109	-10.2173	15	5.80443	non-near-native
Pose161	28.87	20.934	-34.298	12.487	-67.718	-61.7661	0.0281135	-60.043	-2.59271	11.8	9.46656	non-near-native
Pose499	36.18	16.785	-7.877	32.64	-57.302	-89.2425	-2.67585	-111.047	-25.4792	32	9.06872	non-near-native
Pose59	26.55	-0.926	-34.151	7.274	-40.5	-46.2082	1.10048	-57.6491	-10.5104	8.6	-0.85936	non-near-native
Pose535	34.89	54.024	4.307	25.725	-75.442	-77.1417	-1.40481	-94.3569	-8.21648	23.8	16.4052	non-near-native
Pose434	34.41	12.282	-2.834	15.994	-31.111	-68.9789	-0.179346	-75.8237	-14.3638	14.9	1.97258	non-near-native
Pose423	32.2	10.301	-6.214	18.545	-35.06	-47.5584	-3.7383	-70.9028	-19.0354	17.1	-0.03186	non-near-native
Pose562	28.76	50.863	42.744	23.596	-31.715	-87.8177	-3.58307	-82.2979	-5.98027	23.7	18.3178	non-near-native
Pose370	35.74	20.905	-19.794	14.511	-55.21	-68.3477	-0.446541	-81.8417	-7.81976	12.9	5.86222	non-near-native
Pose84	30.95	3.386	-48.108	15.614	-67.108	-79.2798	0.919859	-78.6456	-5.72855	14.5	9.34431	non-near-native
Pose153	32.94	13.253	-40.229	20.833	-74.315	-93.6248	-3.4328	-92.9442	-13.6968	22.9	10.5729	non-near-native
Pose51	32.65	20.169	-53.543	4.384	-78.096	-63.0244	-1.23235	-69.0475	-2.07683	5.8	3.93085	non-near-native
Pose452	30.07	15.731	5.553	17.216	-27.395	-64.1334	2.42318	-65.2279	-15.4202	16.4	2.52182	non-near-native
Pose66	32.33	-10.169	-50.666	16.14	-56.638	-66.0134	-0.353189	-68.8607	-11.4691	15.2	4.87781	non-near-native
Pose405	30.5	32.475	-2.473	23.344	-58.293	-81.5987	-3.76233	-89.4316	-15.2355	22.2	8.48805	non-near-native
Pose663	36.49	28.623	35.019	23.582	-17.187	-79.3951	-3.6962	-100.913	-19.3198	26.9	9.51218	non-near-native
Pose485	28.8	53.131	10.13	6.846	-49.847	-102.072	-0.429902	-88.4518	-1.23123	8.6	7.49189	non-near-native
Pose194	39.04	14	-48.305	14.915	-77.22	-72.1018	-3.13779	-76.0504	-12.1887	13.1	2.13017	non-near-native
Pose306	34.76	11.671	-27.02	15.631	-54.322	-79.1476	-0.633094	-74.7463	-5.7849	16	10.7936	non-near-native
Pose292	31.31	36.688	-24.038	13.801	-74.527	-62.3526	0.302154	-61.117	-1.55865	12.6	11.1972	non-near-native
Pose240	26.86	37.4	-5.008	26.091	-68.498	-99.0474	-4.75492	-100.495	-4.32643	23.5	19.6062	non-near-native
Pose246	31.29	25.232	-27.896	10.467	-63.595	-66.7459	1.58395	-70.5251	-2.42968	10.9	8.71329	non-near-native
Pose346	26.92	55.885	52.561	15.107	-18.431	-68.7893	-1.63336	-64.5809	1.23134	14	15.1082	non-near-native
Pose540	31.3	18.23	8.426	13.032	-22.836	-55.2639	1.96148	-73.6993	-11.4226	11.9	1.61966	non-near-native
Pose450	29.66	30.151	3.765	11.881	-38.266	-39.0992	3.12917	-62.5382	-16.4969	12.5	-2.34721	non-near-native
Pose256	25.67	14.385	-0.455	12.922	-27.762	-67.7638	-10.3317	-67.3187	-6.32729	14.4	8.70544	non-near-native
Pose86	30.87	-14.529	-47.868	9.427	-42.766	-43.877	0.112237	-43.555	-23.2936	9.2	-11.7642	non-near-native
Pose587	30.96	31.022	25.435	24.058	-29.645	-67.3685	-4.24107	-84.8427	-9.57991	22.6	13.9781	non-near-native
Pose229	27.22	45.75	-6.785	11.766	-64.3	-72.6684	-0.297766	-80.4511	-5.98707	11.1	5.71164	non-near-native
Pose313	33.14	36.849	-20.844	17.688	-75.381	-61.5228	-2.91639	-66.6985	-7.35664	17.3	10.679	non-near-native
Pose153	39.31	14.938	-52.944	9.353	-77.235	-70.0983	-2.80729	-73.2088	-7.92831	8.5	1.36452	non-near-native
Pose630	35.71	8.067	41.515	19.615	13.832	-30.2041	-1.66128	-74.5492	-26.8565	16.5	-7.67085	non-near-native
Pose341	33.94	2.895	-18.911	10.21	-32.016	-56.1493	1.19011	-58.7003	-19.4044	9.4	-8.06396	non-near-native
Pose373	31.2	38.056	-14.513	11.955	-64.524	-49.3536	-0.479186	-79.1463	9.47807	11.3	19.8303	non-near-native
Pose46	30.77	0.97	-53.814	-2.064	-52.72	-44.864	0.827479	-45.6802	-6.78826	-0.3	-6.40943	non-near-native
Pose341	36.66	48.868	-27.402	1.69	-77.959	-78.5537	-0.56157	-87.3652	-6.52021	2.4	-3.46819	non-near-native
Pose185	32.69	28.323	-35.618	18.555	-82.496	-68.8134	-4.04873	-71.561	-7.59816	17.9	11.0617	non-near-native
Pose33	32.98	-15.794	-56.131	5.439	-45.776	-60.4957	-3.08053	-73.1074	-16.0355	7.4	-7.03195	non-near-native
Pose63	39.1	7.119	-62.21	16.367	-85.695	-86.0866	-0.826539	-88.5756	-21.4989	18.9	-0.44901	non-near-native
Pose521	32.4	40.423	13.132	24.401	-51.691	-83.9039	-2.29467	-82.171	-5.84757	22.2	16.9372	non-near-native
Pose41	28.78	4.036	-51.896	14.747	-70.678	-63.5319	0.618089	-63.8686	-0.582753	14.2	13.6755	non-near-native
Pose428	30.47	5.108	2.148	17.146	-20.106	-62.3457	-1.52179	-78.0365	-23.0039	16.2	-4.50351	non-near-native
Pose168	27.76	-0.329	-30.334	12.147	-42.151	-42.9806	-0.922559	-40.9285	-14.9697	10.9	-2.57273	non-near-native
Pose254	36.06	-0.693	-35.828	19.798	-54.932	-69.1912	0.700676	-73.3847	-5.00036	17.6	13.0997	non-near-native
Pose283	33.58	-14.25	-26.113	6.379	-18.243	-67.9416	-2.54614	-75.1194	-15.405	8	-5.8645	non-near-native
Pose285	41.37	23.749	-37.501	16.082	-77.331	-98.2916	0.878211	-98.3218	-6.95131	17.3	11.0438	non-near-native
Pose126	29.7	-7.014	-40.048	5.804	-38.837	-46.0295	-0.321499	-49.3541	-10.5532	7.3	-2.19788	non-near-native
Pose131	29.51	13.148	-39.19	12.772	-65.11	-58.1202	-0.263946	-72.3507	-11.756	13.1	2.5196	non-near-native
Pose231	32.16	1.993	-29.233	15.188	-46.414	-72.735	0.194689	-75.0609	-16.0792	14.1	-0.37128	non-near-native
Pose144	30.24	23.43	-37.707	11.295	-72.432	-65.4572	1.72206	-70.979	-0.949817	11	10.1452	non-near-native
Pose275	28.11	17.492	-16.643	7.461	-41.597	-60.3515	1.57052	-60.2815	-1.78681	9.5	7.89187	non-near-native
Pose474	29.44	25.956	7.685	8.935	-27.207	-54.1861	3.0879	-56.8839	-2.33494	10.6	8.49855	non-near-native
Pose459	29.58	32.18	6.188	15.422	-41.414	-33.1553	-5.47748	-68.6788	-11.9458	14.4	3.64878	non-near-native
Pose491	31.34	30.21	0.425	13.872	-43.658	-71.773	-3.78955	-74.0653	1.15734	15.8	16.8416	non-near-native
Pose108	29.26	20.817	-42.508	16.795	-80.121	-72.3755	0.0420266	-72.7022	-0.506617	16.2	15.744	non-near-native
Pose80	30.46	-5.804	-46.056	13.595	-53.847	-50.979	2.00513	-78.3396	-25.656	13.4	-9.6904	non-near-native
Pose308	29.87	34.636	-15.927	12.099	-62.661	-41.9986	-3.70319	-68.9228	-5.97772	12.3	6.92005	non-near-native
Pose592	33.08	52.743	37.44	29.678	-44.981	-29.3149	-4.88147	-95.2642	-9.20594	28.5	20.2147	non-near-native
Pose280	40.45	15.537	-37.824	7.476	-60.837	-76.6775	0.41721	-76.5742	-10.3526	7.9	-1.41734	non-near-native
Pose543	31.44	28.69	17.482	21.707	-32.915	-37.9686	-4.66918	-100.033	-7.55655	20.6	13.7991	non-near-native
Pose545	33.13	31.687	20.248	17.173	-28.612	-84.6057	-2.31273	-90.8746	-10.4042	14.5	5.13622	non-near-native
Pose217	41.41	21.754	-46.017	15.594	-83.366	-81.8443	-0.510353	-82.0216	-7.90807	14.9	7.78274	non-near-native
Pose32	27.71	-11.246	-48.913	0.639	-38.306	-35.946	1.77836	-37.0478	-5.21488	0.3	-4.39339	non-near-native
Pose19	28.32	-13.758	-54.709	11.262	-52.214	-49.8387	-1.50155	-49.8752	-17.6763	9.5	-6.40867	non-near-native
Pose252	25.13	21.605	-1.8	20.535	-43.94	-73.6588	2.13508	-66.8314	-14.5086	17.5	4.44226	non-near-native
Pose159	35.91	-12.293	-44.916	10.853	-43.476	-61.7418	1.92406	-59.4034	-20.3676	9.8	-8.53084	non-near-native
Pose519	33.77	29.862	14.865	18.588	-33.586	230.589	-0.67753	-78.1364	-9.15929	18.4	10.1566	non-near-native
Pose328	32.95	25.152	-18.753	11.961	-55.866	-70.8535	-1.18439	-64.1144	-6.41925	12.4	6.62268	non-near-native
Pose467	27.77	53.819	18.249	25.601	-61.171	-98.6845	-3.31149	-93.0774	-1.29061	23.1	21.9385	non-near-native
Pose66	34.54	-3.356	-53.821	17.203	-67.668	-81.5701	-0.460454	-80.9808	-14.0241	14	1.37831	non-near-native
Pose271	34.1	20.273	-27.048	15.001	-62.322	242.746	0.666919	-72.5464	-5.94012	14.7	9.35389	non-near-native
Pose92	26.22	8.826	-27.992	7.564	-44.382	-60.1478	0.323889	-60.4401	-7.95237	8.1	0.942867	non-near-native
Pose79	36.78	4.61	-54.611	15.773	-74.993	-31.9348	-1.15117	-66.5184	-20.1932	16.4	-1.77388	non-near-native
Pose576	46.56	48.162	-4.034	13.704	-65.899	-91.1539	-0.09826	-90.5775	-10.2611	15.6	6.36501	non-near-native
Pose183	28.96	7.705	-30.623	14.397	-52.724	-59.2388	0.945573	-60.5712	-18.621	13.9	-2.8589	non-near-native
Pose518	33.86	36.982	14.728	10.892	-33.145	-41.8208	0.393929	-71.8372	-9.08755	10.1	1.92121	non-near-native
Pose528	34.75	34.803	2.547	8.369	-40.625	-74.8812	0.14925	-74.8915	-1.68135	12.2	10.6868	non-near-native
Pose432	30.79	23.543	-9.449	10.331	-43.323	-79.5516	-2.69202	-75.8968	-11.3354	10.5	0.29814	non-near-native
Pose205	42.06	13.715	-47.26	7.309	-68.284	-61.3515	-0.88326	-71.1788	-13.4477	7.5	-4.60293	non-near-native
Pose267	33.94	2.949	-27.316	13.67	-43.935	502.324	-1.25473	-43.0664	-9.7965	13.5	4.68315	non-near-native
Pose144	30.68	6.307	-38.951	5.223	-50.48	-54.689	1.17134	-56.6496	-9.04796	6.1	-2.04316	non-near-native
Pose567	30.66	29.532	16.776	18.78	-31.536	-88.5454	-2.60474	-99.4222	-6.88697	17	10.8017	non-near-native
Pose491	27.88	19.032	26.667	14.777	-7.143	-76.5205	-0.560826	-75.1172	-14.6355	13.2	0.02805	non-near-native
Pose273	32.72	21.33	-25.927	21.952	-69.21	-85.1032	-1.96543	-82.7244	-14.2349	21.7	8.88859	non-near-native
Pose201	31.21	12.873	-31.52	20.701	-65.094	-74.2427	-1.38241	-81.1939	-5.27067	18.9	14.1564	non-near-native
Pose320	32.12	10.749	-20.199	34.792	-65.741	-124.977	-0.459532	-115.69	-16.5832	31.6	16.6751	non-near-native
Pose18	33.2	-21.023	-60.547	20.928	-60.453	-68.9413	-0.585362	-64.2045	-23.7899	20	-1.41091	non-near-native
Pose271	43.37	16.672	-38.85	12.812	-68.333	-80.5258	-0.623384	-84.1549	-16.5159	13.3	-1.56431	non-near-native
Pose123	31.66	6.059	-40.451	14.749	-61.26	-59.8777	-3.11924	-75.7833	-16.1627	13.6	-0.94643	non-near-native
Pose437	33.22	42.757	-4.506	10.928	-58.191	-100.876	0.585477	-95.9693	-10.7742	12.5	2.80322	non-near-native
Pose100	29.29	9.663	-43.727	12.558	-65.948	-55.3674	0.543237	-67.1912	-5.98615	11.9	6.51246	non-near-native
Pose388	28.56	32.095	0.324	22.223	-53.994	-65.7462	-2.4883	-69.2101	-2.96471	20.4	17.7318	non-near-native
Pose306	37.73	22.692	-31.687	17.402	-71.781	-60.541	1.91243	-72.7191	-12.4139	16.7	5.52749	non-near-native
Pose176	39.03	-5.065	-49.75	16.245	-60.931	-70.8255	0.0706974	-75.0393	-15.5777	14.1	0.08007	non-near-native
Pose260	32.34	26.984	-27.564	14.003	-68.551	-66.2662	-2.98885	-69.9584	2.6906	13.9	16.3215	non-near-native
Pose324	27.5	20.396	-9.952	9.162	-39.509	-60.9003	-1.59809	-59.694	-0.678681	13.2	12.5892	non-near-native
Pose324	36.21	11.716	-29.091	5.459	-46.266	-77.6454	0.829496	-73.4548	-10.4034	9.5	0.13694	non-near-native
Pose31	28.31	0.004	-49.152	15.769	-64.924	-74.4089	-0.591264	-78.5155	-11.4156	14.8	4.52596	non-near-native
Pose636	36.69	51.408	22.372	14.657	-43.693	-79.0851	-2.21139	-84.1748	-6.80548	15.6	9.47507	non-near-native
Pose495	31.76	69.028	5.831	23.811	-87.009	-122.806	-0.369867	-110.988	-13.9364	21.6	9.05724	non-near-native
Pose471	35.25	30.651	-6.564	9.826	-47.041	-76.2645	-0.0998757	-90.8594	-13.2291	10	-1.90619	non-near-native
Pose294	34.54	23.433	-28.214	18.624	-70.271	-59.1051	1.61297	-85.916	-5.37524	16.8	11.9623	non-near-native
Pose398	28.51	27.13	1.853	10.552	-35.828	-48.6028	0.621229	-55.58	-17.4922	11	-4.74298	non-near-native
Pose421	30.11	36.006	0.728	19.318	-54.596	-83.6719	-2.78936	-76.0928	-1.40934	16.1	14.8316	non-near-native
Pose494	29.45	1.323	12.22	17.828	-6.931	-62.3375	-1.34733	-60.5888	-13.274	14.4	2.4534	non-near-native
Pose261	24.14	27.207	0.594	18.444	-45.057	-69.4696	2.34449	-74.657	-16.1537	17.4	2.86167	non-near-native
Pose396	32.72	31.207	-11.489	13.655	-56.351	-69.3719	-0.792268	-79.7242	-13.8645	12.7	0.22195	non-near-native
Pose31	26.88	24.189	-41.279	15.174	-80.643	-64.8766	0.188335	-67.0784	-3.41552	14.9	11.826	non-near-native
Pose456	31.32	4.298	-6.669	6.58	-17.547	-38.7652	3.16867	-58.6406	-7.52287	8.4	1.62942	non-near-native
Pose211	36.76	17.496	-40.177	17.421	-75.095	-8.61257	1.4972	-74.4151	-8.87875	15.8	7.80912	non-near-native
Pose163	27.3	35.176	-17.329	9.531	-62.036	-46.6572	-0.394064	-63.5279	1.75681	9.1	10.6811	non-near-native
Pose207	34.16	32.498	-33.502	13.405	-79.406	-94.3943	-1.03844	-92.4964	-11.3147	15.3	5.11677	non-near-native
Pose96	32.01	12.752	-43.813	23.06	-79.624	-72.7779	-1.97973	-78.2133	-9.77753	21.3	12.5002	non-near-native
Pose103	29.99	18.583	-42.311	5.22	-66.114	-58.1306	-1.06831	-57.3464	-2.54914	7.6	5.30577	non-near-native
Pose477	29.75	23.221	12.167	14.279	-25.333	-70.8944	-1.92567	-78.2186	-9.29555	13	4.63401	non-near-native
Pose204	30.89	7.375	-31.393	14.384	-53.152	-17.0887	-0.294411	-67.3991	-12.1616	14.2	3.25456	non-near-native
Pose169	25.61	31.043	-16.956	14.709	-62.707	-67.9359	0.843942	-73.6263	6.33582	18.1	23.8022	non-near-native
Pose342	32.63	29.39	-17.325	13.588	-60.302	-58.9209	-1.40292	-59.06	-8.22279	12.8	5.39949	non-near-native
Pose274	31.63	16.572	-24.377	18.02	-58.968	-76.7627	0.945536	-72.3858	-12.9113	15.2	3.57983	non-near-native
Pose133	30.4	11.34	-39.172	20.807	-71.319	-71.4103	-1.19764	-71.9997	-9.74098	19.7	10.9331	non-near-native
Pose501	39.4	21.086	-14.283	10.883	-46.252	-81.6842	-1.94862	-78.5624	-14.6767	11.7	-1.50903	non-near-native
Pose320	34.24	31.836	-20.82	12.761	-65.418	-68.7678	0.888973	-73.3416	-7.40763	12.5	5.83313	non-near-native
Pose233	32.32	20.681	-28.885	14.069	-63.635	128.04	-0.950865	-64.4988	-9.95328	14.4	5.44205	non-near-native
Pose256	30.71	41.764	-26.75	10.025	-78.539	-76.0644	2.21304	-76.6725	4.92597	12.1	16.5334	non-near-native
Pose618	40.2	9.485	4.188	19.225	-24.521	-70.3197	-2.86653	-83.1908	-25.1322	16.9	-5.71898	non-near-native
Pose143	32.3	0.194	-38.565	17.101	-55.86	-68.2687	0.746202	-72.8636	-19.6006	15.5	-2.14054	non-near-native
Pose528	39.05	35.289	-10.585	7.026	-52.9	-49.5176	3.27714	-85.0053	-5.03663	9.2	4.66703	non-near-native
Pose110	33.76	19.347	-44.103	8.46	-71.91	-70.5109	0.941728	-70.1361	-8.38663	11.6	4.05203	non-near-native
Pose508	38.27	33.197	-13.709	25.327	-72.233	-92.8953	-0.625426	-98.0522	-6.35431	21.3	15.5811	non-near-native
Pose182	27.88	38.279	-28.324	10.18	-76.784	-59.605	-1.29224	-75.1843	0.415756	10.8	11.1742	non-near-native
Pose420	34.73	14.205	-14.106	20.256	-48.567	-73.0969	0.51228	-87.9414	-24.3049	17.7	-4.17441	non-near-native
Pose135	33.3	10.436	-41.189	16.08	-67.705	-69.5184	0.633579	-77.7771	-11.7467	15.5	4.92797	non-near-native
Pose387	29.45	20.708	-7.615	21.994	-50.316	-92.511	-2.78498	-91.578	-15.1833	18.8	5.13503	non-near-native
Pose304	31.34	29.46	-22.876	12.379	-64.716	-76.2422	1.20474	-74.0403	-6.41632	12	6.22531	non-near-native
Pose449	35.57	38.589	-9.751	7.886	-56.225	-81.4307	-0.707224	-88.1356	-0.91188	9.6	8.77931	non-near-native
Pose351	32.65	39.761	-16.41	9.448	-65.619	-53.7656	0.983943	-59.814	-15.263	10.9	-2.8367	non-near-native
Pose78	33.05	1.434	-49.621	14.955	-66.009	-59.6285	-0.134529	-61.4796	-12.5146	13.5	2.23686	non-near-native
Pose540	36.73	35.444	0.297	8.957	-44.104	-65.9808	0.567436	-71.5325	-9.99112	9.7	0.707992	non-near-native
Pose396	28.87	20.115	-6.592	11.501	-38.208	-48.2571	-1.83172	-67.2287	-9.83799	10.3	1.44581	non-near-native
Pose284	34.63	-2.186	-29.161	15.578	-42.553	-57.7442	-2.33044	-62.1527	-20.1973	12.8	-5.37757	non-near-native
Pose254	26.04	31.527	-1.289	14.691	-47.508	-52.9927	-3.29283	-72.9396	-11.0322	14.6	4.67102	non-near-native
Pose173	33.72	12.71	-37.36	18.294	-68.364	-78.5355	0.317763	-80.6788	-14.7182	17.5	4.25362	non-near-native
Pose100	31.16	11.262	-46.056	3.521	-60.839	-60.5076	-0.878771	-59.2498	-4.17556	5	1.242	non-near-native
Pose98	31.41	10.105	-46.654	11.102	-67.861	-83.4238	0.831862	-83.3993	-14.3723	14.9	1.96493	non-near-native
Pose406	38.33	32.918	-25.738	9.183	-67.839	-81.4197	3.63838	-100.425	-4.61304	11.4	7.24826	non-near-native
Pose661	40.17	29.276	13.47	15.481	-31.287	141.505	-2.59254	-78.8004	-19.0959	14.9	-2.28631	non-near-native
Pose267	36.54	15.208	-34.591	18.093	-67.893	-69.6209	-0.360936	-82.3534	-9.25091	17.9	9.57418	non-near-native
Pose529	28.42	19.721	68.885	15.592	33.572	615.867	-4.945	-61.9822	-21.3109	15.1	-4.07981	non-near-native
Pose399	34.33	30.894	-10.853	21.858	-63.605	-87.4871	-3.5137	-86.7687	-12.9875	24.2	12.5113	non-near-native
Pose102	31.32	-4.697	-45.832	12.825	-53.959	-55.8818	0.984352	-59.3196	-13.6426	12.1	-0.17834	non-near-native
Pose170	29.76	27.888	-34.107	10.783	-72.777	-68.9327	-0.898365	-66.781	-1.5382	10.3	8.91562	non-near-native
Pose194	30.97	-0.101	-32.118	8.12	-40.138	-53.7745	-2.84098	-50.7772	-5.732	9.4	4.2412	non-near-native
Pose298	32.04	30.837	-22.246	6.131	-59.215	638.732	3.86652	-49.8078	5.25417	6.7	11.4288	non-near-native
Pose519	30.46	48.991	25.923	11.099	-34.167	-55.6133	0.720819	-60.3111	-16.059	11.4	-3.0531	non-near-native
Pose298	27.18	25.934	12.642	25.674	-38.966	-67.4308	-2.77984	-78.6573	-13.5985	27.6	15.3613	non-near-native
Pose518	37.96	30.165	-4.494	8.663	-43.322	-74.6992	2.33608	-89.4634	-6.04859	9.9	4.45627	non-near-native
Pose228	29.61	32.407	-24.33	11.386	-68.122	-72.0174	1.61129	-70.3171	-0.840562	11.8	11.0435	non-near-native
Pose231	28.46	35.616	-21.819	12.145	-69.579	-66.5504	1.27722	-70.7665	3.89758	11.4	14.9078	non-near-native
Pose25	29.04	-8.054	-53.993	17.569	-63.508	-60.1859	0.0458731	-61.4584	-11.4912	16.3	5.95792	non-near-native
Pose340	28.45	41.647	-7.353	21.56	-70.561	-96.4886	-3.29709	-91.5171	2.40068	21.2	23.3606	non-near-native
Pose612	38.44	10.617	3.715	17.156	-24.058	-80.9035	0.175822	-99.0393	-11.0256	18.3	8.37696	non-near-native
Pose475	31.08	22.233	-2.833	6.38	-31.445	-51.0416	1.99314	-54.9697	-8.27679	8.8	1.35089	non-near-native
Pose191	33.46	0.987	-35.654	15.139	-51.78	-61.8884	-2.33865	-72.031	-19.2457	14.6	-2.72113	non-near-native
Pose30	37.3	-5.12	-64.576	16.175	-75.63	-83.9435	0.798261	-83.7334	-16.2145	15.1	0.50695	non-near-native
Pose635	37.54	21.967	22.106	12.41	-12.271	434.109	-4.20956	-80.2289	-12.5784	11.4	0.07944	non-near-native
Pose461	33.07	30.451	-1.913	23.801	-56.165	-97.4273	-1.86546	-94.292	-2.97307	20.5	17.8242	non-near-native
Pose644	35.42	59.193	54.074	31.787	-36.906	-89.6417	-1.8758	-112.186	-10.6993	30	20.3706	non-near-native
Pose470	32.31	-8.627	2.04	3.403	7.264	-11.8479	-2.79821	-63.6629	-20.0461	5.9	-12.1415	non-near-native
Pose147	31.87	-0.915	-38.351	13.494	-50.931	-47.8083	-0.952798	-50.029	-19.4135	12.6	-4.87215	non-near-native
Pose104	32.78	3.018	-45.882	4.01	-52.91	-57.2129	-1.38889	-62.2754	-10.1356	5.6	-3.52204	non-near-native
Pose378	31.32	53.941	-14.29	15.617	-83.848	-71.9755	-1.47822	-80.9573	-0.232841	16.2	15.9904	non-near-native
Pose345	31.51	28.923	-18.139	16.993	-64.055	-100.714	-0.388042	-97.839	-2.03469	15.8	13.9688	non-near-native
Pose321	27.73	35.323	-10.46	16.081	-61.864	-68.8121	-1.55424	-68.8705	5.26236	18.7	23.4361	non-near-native
Pose204	30.26	7.399	-31.039	14.034	-52.472	-47.7447	0.363396	-60.5598	-17.1029	14	-1.39261	non-near-native
Pose258	30.58	25.279	-22.702	5.52	-53.501	-60.3972	-2.36571	-60.4132	-5.99897	7.2	1.80093	non-near-native
Pose311	31.5	34.224	-21.121	18.474	-73.818	-110.155	-2.08467	-105.179	-18.7259	20.9	4.04669	non-near-native
Pose489	30.41	34.266	15.229	17.931	-36.969	-51.1161	-1.15867	-62.7355	-8.22605	16.9	9.49656	non-near-native
Pose388	32.58	10.688	-12.38	19.304	-42.372	-67.2548	-2.44799	-77.2594	-14.9359	19.1	5.65769	non-near-native
Pose514	35.26	46.012	0.228	25.528	-71.312	-101.963	-4.55103	-97.7517	-5.96114	24.3	18.935	non-near-native
Pose163	36.05	5.116	-44.679	8.839	-58.634	-68.294	-0.896123	-70.3126	-11.8328	8.4	-2.24952	non-near-native
Pose383	37.51	14.715	-23.487	12.522	-50.724	-69.1909	-2.8323	-85.374	-11.6691	12.2	1.69781	non-near-native
Pose129	30.18	-5.503	-39.354	7.086	-40.937	-45.3594	-0.214813	-50.2489	-14.7935	7.5	-5.81415	non-near-native
Pose346	31	45.213	-18.618	16.813	-80.644	-96.7577	-1.83481	-95.794	-6.98283	18.8	12.5155	non-near-native
Pose216	41.95	19.79	-46.103	18.479	-84.372	120.971	0.445273	-73.696	-16.784	18.4	3.2944	non-near-native
Pose606	33.21	30.399	46.216	17.963	-2.146	-58.9216	-2.00954	-84.5567	-9.60873	15.4	6.75214	non-near-native
Pose67	27.39	-5.262	-31.875	3.079	-29.692	-36.9725	-2.02152	-40.2856	-14.0677	4.7	-7.96093	non-near-native
Pose229	31.63	31.322	-29.438	19.848	-80.609	-105.084	-2.19379	-101.232	-2.51443	18.8	16.537	non-near-native
Pose175	28.88	-6.985	-31.797	6.416	-31.227	-34.7954	3.0458	-51.2495	-10.0365	7.5	-1.53285	non-near-native
Pose53	33.01	11.706	-52.932	16.58	-81.219	-90.0698	-0.962953	-86.5731	-19.5979	16.3	-1.33811	non-near-native
Pose454	29.53	36.237	4.529	8.11	-39.818	-53.6487	-1.81649	-54.5177	-5.57854	8.8	3.77931	non-near-native
Pose159	32.63	19.199	-39.244	11.333	-69.775	-68.3688	0.860212	-75.0592	-1.36285	13.5	12.2734	non-near-native
Pose248	40.27	38.312	-41.461	4.452	-84.225	-99.5002	1.19265	-96.7001	-5.82539	5.9	0.657149	non-near-native
Pose479	31.9	36.278	3.184	7.429	-40.522	-83.6271	-6.47906	-82.3092	-6.77808	9.3	3.19973	non-near-native
Pose508	29.16	35.8	15.692	11.018	-31.126	102.857	-2.60154	-49.4242	1.8018	11.5	13.1216	non-near-native
Pose431	32.9	68.203	-5.57	27.011	-100.784	-108.647	-5.13792	-105.709	-0.963589	26.2	25.3328	non-near-native
Pose464	32.55	33.722	-1.257	18.954	-53.932	-57.5417	-3.26957	-67.058	-5.82112	18	12.761	non-near-native
Pose532	29.11	21.058	23.188	11.377	-9.247	628.875	3.43262	-35.1581	-11.0208	11.4	1.48128	non-near-native
Pose22	29.08	-15.152	-54.634	4.218	-43.7	-32.0853	-2.30376	-38.912	-14.7622	5	-8.28598	non-near-native
Pose156	31.03	3.923	-37.814	8.309	-50.047	-37.9986	-0.946718	-41.8584	-15.8097	8.4	-5.82873	non-near-native
Pose335	29.57	23.518	-14.221	21.012	-58.751	-83.3768	-3.25102	-87.3606	-1.54912	21.9	20.5058	non-near-native
Pose403	32.72	-3.574	-9.967	18.634	-25.027	-73.9869	-0.782513	-78.1271	-21.4265	15.2	-4.08385	non-near-native
Pose170	30.85	36.649	-36.341	18.354	-91.345	-84.3642	-0.798508	-86.3375	-4.43877	18.3	14.3051	non-near-native
Pose332	37.74	18.328	-28.204	10.728	-57.26	-67.8979	-2.26215	-72.0176	-10.543	10.6	1.1113	non-near-native
Pose418	31.99	49.344	-6.905	24.124	-80.373	-83.687	-1.86779	-95.1278	-5.44277	22.7	17.8015	non-near-native
Pose564	31.16	45.723	16.648	21.77	-50.845	-94.1667	-1.20934	-105.923	-11.0567	18.1	8.14897	non-near-native
Pose604	31.25	37.978	37.194	24.759	-25.543	-61.7501	-4.77197	-94.3899	-0.485223	24.8	24.3633	non-near-native
Pose524	29.21	15.333	21.559	11.084	-4.859	716.998	-0.434309	777.668	-4.44743	10.4	6.39731	non-near-native
Pose398	32.95	11.017	-11.283	5.652	-27.953	-8.38178	-0.945678	-58.2876	-15.5498	7.6	-6.39482	non-near-native
Pose355	32.73	36.24	-16.145	10.052	-62.436	-57.214	-2.42068	-73.7515	-8.09289	11.4	4.1164	non-near-native
Pose617	33.28	64.918	62.411	28.121	-30.627	639.23	-0.806306	-68.7349	-11.1648	26.4	16.3517	non-near-native
Pose461	28.64	20.304	16.093	10.45	-14.661	609.387	-6.51195	549.008	-13.2019	9.7	-2.18171	non-near-native
Pose527	39.65	24.629	-10.82	15.042	-50.491	-85.5477	-0.612333	-87.8038	-9.04777	14.4	6.25701	non-near-native
Pose452	31.45	34.163	-2.58	23.133	-59.876	-95.5412	-2.31711	-94.0787	6.27115	23.9	29.544	non-near-native
Pose415	29.03	33.155	-3.382	16.595	-53.133	-78.3912	1.05638	-80.6818	-2.84596	15.3	12.7386	non-near-native
Pose514	27.89	60.334	43.532	17.271	-34.074	-86.3777	-7.46152	-87.6208	-0.628567	20.2	19.6343	non-near-native
Pose416	39.31	30.357	-24.226	8.301	-62.883	-69.9554	1.48472	-72.2984	-14.906	8.9	-4.5154	non-near-native
Pose36	25.12	-12.495	-40.065	5.943	-33.512	-33.5715	0.185641	-39.4172	-14.4903	6.7	-6.34127	non-near-native
Pose472	33.99	36.261	4.377	7.935	-39.819	-52.461	-3.76413	-48.9508	-4.59024	8.4	4.26878	non-near-native
Pose239	33.24	7.266	-30.118	9.74	-47.124	-49.3783	-1.47306	-61.9799	-12.6142	9.6	-1.75278	non-near-native
Pose221	31.21	28.342	-29.84	19.811	-77.993	-69.9934	-2.32735	-82.5201	-5.45817	21.3	16.3876	non-near-native
Pose559	35.1	47.685	9.662	26.145	-64.168	-85.6813	-3.56754	-103.681	-7.7865	25.1	18.0922	non-near-native
Pose431	28.47	33.205	8.923	11.337	-35.619	507.259	-3.3208	-8.39141	-16.0455	12	-2.44095	non-near-native
Pose482	27.56	62.266	22.187	24.106	-64.185	-100.367	-11.1926	-105.736	-10.6286	26.8	17.2343	non-near-native
Pose261	27.49	51.824	-18.322	12.405	-82.55	-73.2861	-6.25659	-74.3149	4.33176	14.3	18.1986	non-near-native
Pose349	29.95	29.658	-9.727	20.97	-60.355	-48.1732	2.03682	-78.7011	-9.70605	19.7	10.9646	non-near-native
Pose165	26.7	38.632	-17.254	11.897	-67.783	-82.6419	-1.61668	-81.6153	-4.999	12.8	8.3009	non-near-native
Pose483	38.16	48.655	-10.418	36.085	-95.158	-20.6598	-4.47965	-110.773	-15.3177	32.8	19.0141	non-near-native
Pose254	34.65	10.807	-33.435	11.636	-55.878	-65.4216	2.03288	-75.2094	-13.4111	9.9	-2.16999	non-near-native
Pose204	29.62	14.666	-27.544	9.075	-51.285	-55.7708	0.0368125	-57.2417	-7.31554	9.2	2.61601	non-near-native
Pose581	30.92	53.789	23.356	25.318	-55.751	-100.751	-5.8504	-96.4508	-1.90629	23.6	21.8843	non-near-native
Pose425	32.19	49.833	-5.568	15.036	-70.437	-75.0985	-2.16662	-85.878	-11.1328	15.8	5.78048	non-near-native
Pose294	34.23	41.453	-24.475	11.414	-77.341	-81.24	1.30187	-85.0149	3.07538	11.8	14.5678	non-near-native
Pose241	31.57	22.424	-28.314	11.067	-61.805	-81.3409	0.237895	-80.8465	-10.1457	12.7	3.56887	non-near-native
Pose323	31.81	32.796	-20.12	23.913	-76.829	-88.6318	-0.408532	-90.5397	-3.08938	21.6	18.8196	non-near-native
Pose21	28.15	-6.136	-53.13	4.779	-51.772	-38.0063	-0.53172	-41.3711	-14.894	5.5	-7.9046	non-near-native
Pose134	42.43	42.228	-55.189	23.797	-121.214	-83.4313	-0.151964	-115.898	-14.6262	23.2	10.0364	non-near-native
Pose281	30.25	23.682	-19.22	17.332	-60.234	-81.2826	-3.29735	-79.155	-11.0569	15.8	5.84879	non-near-native
Pose414	34.08	16.017	-7.518	14.029	-37.564	-60.4971	0.147297	-64.7903	-10.0826	12.2	3.12566	non-near-native
Pose27	34.22	10.185	-60.2	9.353	-79.738	-71.9015	0.940441	-72.0837	-7.74264	13.4	6.43162	non-near-native
Pose432	37.45	49.452	-17.927	25.486	-92.864	-86.1323	-2.63874	-93.1068	-13.4503	24.3	12.1947	non-near-native
Pose178	30.5	13.575	-33.506	11.571	-58.652	-57.4049	-0.85676	-58.0231	-13.4515	11.5	-0.60635	non-near-native
Pose465	29	29.204	7.149	12.815	-34.87	-84.0444	-0.04066	-82.7481	-3.7845	13.8	10.394	non-near-native
Pose416	28.39	33.14	5.169	9.516	-37.486	-51.5666	-1.43844	-51.1247	-4.50237	9.4	5.34787	non-near-native
Pose587	32.12	43.924	42.159	23.026	-24.791	-82.9932	-0.236467	-89.3875	-5.1654	24.1	19.4511	non-near-native
Pose483	27.49	2.861	22.992	4.06	16.07	-56.6583	-2.3308	-54.4668	-9.98535	5.2	-3.78681	non-near-native
Pose188	27.02	41.816	-13.928	12.842	-68.587	-73.669	1.81004	-81.5719	0.425632	16.5	16.8831	non-near-native
Pose488	31.97	56.309	4.403	15.832	-67.737	-85.136	-1.75225	-83.8996	-4.7396	14.8	10.5344	non-near-native
Pose315	34.02	4.868	-21.564	11.67	-38.101	-55.3518	-4.11858	-59.8415	-16.3145	9.8	-4.88305	non-near-native
Pose148	31.02	7.514	-38.46	17.36	-63.334	-71.5315	-1.06289	-71.7192	-16.3964	16.1	1.34324	non-near-native
Pose230	35.92	52.021	-38.431	19.117	-109.568	-88.7316	-0.443759	-98.6258	-6.41602	18	12.2256	non-near-native
Pose566	31.1	23.337	16.658	14.771	-21.451	-52.0865	1.65004	-62.7979	-7.7632	13	6.01312	non-near-native
Pose140	33.56	46.002	-40.799	17.208	-104.009	-87.7021	-3.31508	-87.0539	0.486036	17.6	18.0374	non-near-native
Pose420	28.13	34.956	6.263	25.518	-54.211	-108.165	-1.85776	-101.006	-4.80621	23.1	18.7744	non-near-native
Pose109	27.25	42.6	-25.852	26.325	-94.778	-88.1592	-0.062334	-90.6166	-1.20602	25.5	24.4146	non-near-native
Pose82	31.23	-4.164	-48.184	6.245	-50.265	-56.3366	1.83559	-55.8199	-20.6597	7	-11.5937	non-near-native
Pose132	36.66	26.637	-48.19	11.656	-86.482	-112.558	-0.24746	-106.303	-12.9538	17.8	6.14158	non-near-native
Pose441	31.73	25.393	-3.816	11.067	-40.277	-74.0842	-0.323372	-78.6024	-8.82944	10.5	2.5535	non-near-native
Pose35	27.34	3.893	-40.104	12.073	-56.07	-66.0757	0.00626411	-69.2476	-10.7694	12.1	2.40754	non-near-native
Pose123	30.89	1.707	-42.574	8.768	-53.049	-37.8259	-0.780827	-44.9363	-18.2274	9.4	-7.00466	non-near-native
Pose36	28.95	-6.69	-52.376	3.474	-49.16	-46.1385	-0.429465	-44.6105	-13.7445	4.8	-7.57005	non-near-native
Pose207	36.78	13.066	-40.793	12.531	-66.39	-77.2847	-2.14169	-85.982	-8.30012	12.2	4.72989	non-near-native
Pose400	30.66	16.247	-11.973	19.477	-47.696	-64.9982	1.98017	-74.6617	-10.5409	17.9	8.41319	non-near-native
Pose208	35.46	31.44	-37.117	4.492	-73.049	-67.3958	-1.75407	-71.5854	-2.08002	6.2	4.32798	non-near-native
Pose327	32.86	53.126	-18.805	21.046	-92.978	-100.611	-7.12416	-103.103	-1.10599	23.3	22.3046	non-near-native
Pose235	31.14	-7.466	-28.794	5.375	-26.702	-55.3651	1.75066	-51.8175	-21.8242	5.7	-13.9418	non-near-native
Pose300	25.08	18.54	13.642	9.357	-14.256	-56.3954	-0.625601	-58.7581	-4.97205	11.2	6.72515	non-near-native
Pose47	32.43	18.341	-54.066	15.899	-88.307	-91.0338	-2.0135	-92.7421	-1.94093	16.1	14.3532	non-near-native
Pose280	35.57	56.917	-29.564	14.128	-100.609	-93.1942	0.362142	-94.8176	-6.75813	15.1	9.01768	non-near-native
Pose389	30.54	47.497	-4.866	20.015	-72.378	-82.4113	-3.66984	-84.1011	6.68801	22.1	28.1192	non-near-native
Pose36	35.73	-4.545	-60.22	9.465	-65.139	-64.9337	0.415455	-63.6452	-12.5095	10.1	-1.15855	non-near-native
Pose291	27.28	13.694	10.323	11.007	-14.378	9.32806	-0.161093	-67.3753	-11.8311	11	0.35201	non-near-native
Pose344	39.67	10.42	-31.244	11.715	-53.379	-51.9049	0.816299	-45.8888	-18.8518	11.1	-5.86662	non-near-native
Pose191	28.46	21.275	-26.973	20.199	-68.448	-66.0512	-0.452875	-78.2477	-9.83132	24.8	15.9518	non-near-native
Pose597	31.22	14.527	30.581	18.266	-2.212	-64.885	-1.73507	-71.722	-22.1199	16	-3.90791	non-near-native
Pose618	30.96	51.339	53.005	14.877	-13.211	-17.2024	-0.0776742	-98.1842	-2.01078	16	14.1903	non-near-native
Pose480	30.99	51.468	-1.408	20.972	-73.847	-69.5743	-3.91609	-79.7797	0.378963	23.2	23.5411	non-near-native
Pose259	30.62	13.733	-26.342	15.376	-55.451	-76.8882	-1.79361	-89.4906	2.12529	19.6	21.5128	non-near-native
Pose164	31.98	30.738	-36.279	4.79	-71.808	-60.2139	0.2685	-66.57	-1.05107	5.4	4.45404	non-near-native
Pose282	33.76	0.451	-26.332	14.258	-41.041	-60.3071	1.5346	-61.7343	-10.2697	12.3	3.05727	non-near-native
Pose339	35.26	17.471	-23.414	11.569	-52.454	-43.5578	-0.333446	-70.3412	-15.6286	10.2	-3.86574	non-near-native
Pose147	30.47	15.769	-37.241	11.228	-64.238	-69.7081	0.881868	-75.2988	-6.892	14	7.7972	non-near-native
Pose487	29.27	55.746	10.297	17.243	-62.692	-46.6278	-2.24179	-62.368	-14.2999	19.2	6.33009	non-near-native
Pose508	33.12	49.163	9.572	18.115	-57.706	-70.215	-4.71876	-76.5714	-11.2576	17.6	7.46816	non-near-native
Pose610	31.14	69.849	44.023	22.576	-48.402	-78.3588	-3.78084	-86.75	-7.99242	25.7	18.5068	non-near-native
Pose339	31.7	24.828	-18.721	16.55	-60.098	-64.7515	-1.3014	-68.9012	-12.5887	15	3.67017	non-near-native
Pose428	39.04	56.329	-23.064	28.128	-107.522	-103.577	-1.17415	-101.747	2.54359	25.8	28.0892	non-near-native
Pose317	35.11	22.346	-25.718	8.599	-56.663	-65.7005	0.581572	-75.165	-19.4148	9.3	-8.17332	non-near-native
Pose586	30.7	51.655	25.058	31.844	-58.441	-121.638	-1.72147	-120.825	-8.18093	29	21.6372	non-near-native
Pose683	42.82	78.864	24.903	11.689	-65.649	-76.9664	0.911582	-96.5198	7.71983	11.1	18.0478	non-near-native
Pose440	28.87	13.04	1.939	19.849	-30.951	-76.9646	1.31736	-68.4583	-12.8744	17.6	6.01304	non-near-native
Pose123	30.46	32.143	-39.967	5.95	-78.06	-62.9835	-0.514952	-78.8457	0.275231	6.7	6.94771	non-near-native
Pose96	34.11	6.882	-46.463	11.309	-64.654	-69.6872	-1.52877	-68.1004	-9.56947	9.7	1.08748	non-near-native
Pose494	32.9	48.039	6.687	21.312	-62.665	-54.9441	1.9422	-72.8643	-2.83106	22	19.452	non-near-native
Pose317	29.8	34.807	-14.6	6.995	-56.402	-73.6453	-2.6641	-73.0791	-0.153863	9.5	9.36152	non-near-native
Pose250	26.07	12.2	-2.016	17.168	-31.384	-68.1861	1.61733	-64.0949	-9.7557	15.7	6.91987	non-near-native
Pose314	29.05	4.944	-16.041	14.797	-35.783	-75.0082	1.18078	-69.7071	-14.5034	13.5	0.44694	non-near-native
Pose365	33.34	26.361	-15.924	14.571	-56.856	-60.5603	1.74289	-74.7735	-7.74252	17.7	10.7317	non-near-native
Pose136	34.89	36.262	-44.244	13.608	-94.114	-87.2076	-4.38845	-95.3388	4.73735	16.9	21.1636	non-near-native
Pose552	30.18	50.609	45.985	18.585	-23.21	-66.646	-0.195194	-78.2158	-7.73376	15.1	8.13962	non-near-native
Pose680	37.11	63.667	49.636	24.919	-38.95	-86.0903	-0.674623	-98.7649	-12.3293	23.2	12.1036	non-near-native
Pose299	35.47	34.614	-27.712	16.87	-79.196	-96.5563	1.04262	-95.665	-7.092	20.5	14.1172	non-near-native
Pose291	36.04	14.96	-32.763	12.599	-60.321	-77.0131	-2.29715	-76.4258	-15.5605	12.2	-1.80445	non-near-native
Pose133	30.71	9.839	-40.437	13.485	-63.76	-64.8471	-1.04805	-70.6756	-27.2554	12.7	-11.8299	non-near-native
Pose324	32.53	44.713	-19.322	5.379	-69.414	-95.7625	2.43783	-104.722	5.36677	7.4	12.2301	non-near-native
Pose480	32.41	36.789	1.93	16.064	-50.922	-70.5754	2.35437	-80.7403	-3.95383	18.4	14.8416	non-near-native
Pose87	28.06	-0.69	-39.597	5.635	-44.543	-37.8051	-1.01909	-43.2854	-18.2171	5.5	-10.8954	non-near-native
Pose112	32.83	10.332	-45.021	12.53	-67.883	-66.7153	-2.26633	-71.2494	-24.0055	13.6	-8.00495	non-near-native
Pose74	37.72	11.297	-55.714	11	-78.011	-64.331	0.878623	-75.265	-11.6639	10.4	-0.09751	non-near-native
Pose371	36.25	62.852	-24.214	15.286	-102.352	-116.276	-2.246	-111.399	-13.941	19.8	7.2531	non-near-native
Pose440	30.94	16.802	-8.721	14.534	-40.057	-84.7474	1.63806	-80.3827	-15.3196	13.3	-0.48764	non-near-native
Pose67	38.56	-6.098	-61.626	12.196	-67.724	-59.4692	1.14649	-61.3322	-19.1406	12.1	-5.12654	non-near-native
Pose140	26.61	15.705	-20.92	7.828	-44.452	-58.9507	-2.1918	-61.9396	-8.20004	9.1	1.71996	non-near-native
Pose374	27.87	24.629	-2.632	24.037	-51.298	-84.8666	-2.34303	-86.4652	-9.19807	22.1	13.8217	non-near-native
Pose82	28.91	-9.441	-46.486	6.471	-43.515	-45.0069	-0.154291	-43.6429	-15.9839	6.6	-7.78551	non-near-native
Pose256	31.96	73.321	-26.732	15.681	-115.734	-81.0144	-3.67742	-106.358	8.34804	18.4	25.9132	non-near-native
Pose578	35.03	72.521	16.237	23.564	-79.849	-131.096	-2.22958	-121.021	-13.3535	25.7	13.6819	non-near-native
Pose274	33.44	20.454	-26.787	9.913	-57.154	-66.342	-0.458292	-69.5338	-5.15647	9.1	4.45918	non-near-native
Pose180	33.01	14.004	-36.162	13.219	-63.386	-80.0951	-0.590775	-69.4065	-11.0304	11.1	1.17264	non-near-native
Pose29	44.51	23.584	-69.143	-1.016	-91.711	-85.5531	1.17469	-96.725	-5.73849	0.9	-4.26464	non-near-native
Pose237	36.92	32.571	-37.96	15.79	-86.322	-83.8841	-6.72311	-88.268	3.56587	18.3	21.5093	non-near-native
Pose473	33.94	23.087	4.438	16.747	-35.396	-72.6521	2.92666	-74.9781	-11.2076	16.9	6.81316	non-near-native
Pose339	44.47	53.016	-31.737	28.222	-112.975	-110.206	-4.38093	-116.353	-15.199	27.3	13.6209	non-near-native
Pose110	34.7	1.54	-47.515	11.238	-60.293	-62.5328	-0.729238	-68.3436	-25.4924	11.8	-11.1432	non-near-native
Pose288	35.01	20.997	-28.673	14.244	-63.914	-71.4816	-1.1397	-86.4699	-10.932	15.5	5.6612	non-near-native
Pose93	35.97	14.858	-52.785	12.05	-79.693	-78.4183	-2.61718	-78.4521	-6.41787	11.2	5.42392	non-near-native
Pose45	35.11	-2.088	-57.188	13.462	-68.562	-67.4621	-0.205332	-70.3072	-17.8024	11.8	-4.22216	non-near-native
Pose71	28.95	3.742	-48.412	17.883	-70.036	-63.5222	2.95871	-72.2819	-8.15257	17.9	10.5627	non-near-native
Pose497	43.88	38.164	-14.455	21.076	-73.695	-96.6877	3.25186	-95.2446	-11.2212	22.9	12.8009	non-near-native
Pose476	41.7	43.395	-16.978	18.262	-78.635	-95.7048	-2.53711	-101.118	-8.29194	18.1	10.6373	non-near-native
Pose517	35.41	65.824	0.712	35.382	-100.493	-122.009	-2.43208	-126.169	-3.20536	33.6	30.7152	non-near-native
Pose205	30.93	7.361	-31.392	11.823	-50.576	-61.94	-0.855789	-63.7937	-9.73136	12.5	3.74178	non-near-native
Pose49	32.15	-5.316	-51.055	11.156	-56.896	-61.6945	-2.34546	-61.7184	-15.7626	10.4	-3.78634	non-near-native
Pose465	30.03	33.401	9.22	21.657	-45.838	-89.7013	-2.19267	-88.81	-14.4531	19	5.99221	non-near-native
Pose164	36.88	16.857	-44.679	21.503	-83.038	-82.0078	1.92992	-81.3023	-13.9406	22.2	9.65346	non-near-native
Pose484	27.57	55.031	22.998	21.638	-53.671	-59.8095	-3.95535	-75.6174	0.734254	24.1	24.7608	non-near-native
Pose372	28.75	34.019	-2.972	19.163	-56.154	-67.9004	-3.38297	-69.3096	-7.81953	18	10.9624	non-near-native
Pose151	31.54	-3.032	-37.693	19.194	-53.855	-82.4787	4.38685	-77.1628	-11.0599	17.2	7.24609	non-near-native
Pose115	34.41	24.082	-43.79	8.043	-75.914	-84.5904	-0.862018	-84.5575	-12.2267	11.5	0.49597	non-near-native
Pose91	37.45	8.034	-53.146	9.602	-70.783	-48.4265	-0.293563	-50.5076	-12.8428	8.7	-2.85852	non-near-native
Pose257	25.38	20.634	-0.11	22.15	-42.894	-70.7593	-0.256637	-62.527	-16.3957	21.2	6.44387	non-near-native
Pose179	34.25	18.501	-36.786	12.479	-67.766	-84.2635	-1.83576	-78.8241	-13.6774	11.5	-0.80966	non-near-native
Pose522	29.62	55.037	21.048	9.09	-43.08	-82.8693	-2.34082	-84.5401	7.46876	12	18.7219	non-near-native
Pose234	34.24	49.815	-31.611	18.803	-100.228	-89	-6.51726	-88.6326	-2.11936	22.3	20.3926	non-near-native
Pose412	32.03	7.941	-8.035	3.728	-19.704	-36.957	-0.66495	-55.5538	-16.1358	5.9	-8.62222	non-near-native
Pose121	32.12	8.081	-40.868	6.376	-55.325	-54.6835	1.03267	-55.9318	-11.7761	8.1	-2.49849	non-near-native
Pose400	33.27	37.592	-11.129	13.455	-62.176	-60.2718	-0.6416	-76.9269	-15.0468	13.6	0.05788	non-near-native
Pose349	31.02	35.513	-18.423	18.135	-72.071	-74.3649	2.82641	-72.5239	-2.30002	17.9	15.83	non-near-native
Pose461	34.97	23.978	-8.153	22.49	-54.621	-76.2309	1.78735	-76.5797	-14.0874	22.3	9.62134	non-near-native
Pose563	33.44	75.201	29.262	23.066	-69.006	-103.971	0.507979	-103.25	6.76526	21.1	27.1887	non-near-native
Pose255	32.43	9.066	-28.087	11.395	-48.548	-47.4792	-1.07618	-57.56	-14.149	11.1	-1.6341	non-near-native
Pose79	33.38	9.45	-48.887	11.18	-69.517	-77.2918	-1.1946	-81.3447	-9.86719	13.5	4.61953	non-near-native
Pose284	25.41	18.937	7.38	19.971	-31.528	-76.6467	-3.79847	-78.3652	-15.0661	18.9	5.34051	non-near-native
Pose451	33.26	52.351	-2.847	19.759	-74.957	-79.6497	-3.58639	-79.9714	-4.66562	23.4	19.2009	non-near-native
Pose344	29.75	36.51	-10.243	16.895	-63.649	-72.6424	1.75065	-71.1163	-2.92177	14.5	11.8704	non-near-native
Pose358	32.29	43.026	-16.1	8.387	-67.512	-87.345	0.432961	-89.6644	-0.0238361	8.8	8.77855	non-near-native
Pose141	37.88	14.901	-47.315	10.353	-72.569	-73.925	-1.18867	-71.1971	-9.17701	10.6	2.34069	non-near-native
Pose262	34.68	-5.062	-32.357	11.747	-39.042	-67.3547	-0.32682	-70.6455	-17.0679	10.8	-4.56111	non-near-native
Pose580	31.67	53.005	36.527	27.339	-43.818	-68.5363	0.63381	-110.089	-8.56836	24.7	16.9885	non-near-native
Pose143	30.96	20.316	-39.072	10.304	-69.693	-70.3854	-0.755862	-73.6603	-11.9952	11	0.20432	non-near-native
Pose436	33.02	39.271	-4.641	19.887	-63.798	-68.2236	-4.56017	-91.0107	-4.65285	24	19.8124	non-near-native
Pose139	35.73	34.205	-43.941	11.642	-89.788	-83.7317	2.25278	-90.7186	-1.74388	12.3	10.7305	non-near-native
Pose519	35.69	25.692	0.971	13.414	-38.135	-70.6459	-3.92824	-77.0842	-17.6985	12.5	-3.42865	non-near-native
Pose197	33.18	3.908	-34.635	10.497	-49.041	-61.9641	1.37435	-57.6462	-11.3379	10.8	0.59589	non-near-native
Pose396	35.05	55.377	-16.931	19.885	-92.192	-125.015	-1.44716	-120.506	-8.01614	23.2	15.9855	non-near-native
Pose157	32.22	1.579	-37.385	12.428	-51.393	-61.915	0.107406	-62.2454	-12.1012	11.6	0.70892	non-near-native
Pose235	31.99	38.485	-28.862	7.687	-75.034	-73.1054	-3.69115	-70.5031	-2.22565	10.4	8.39691	non-near-native
Pose475	34.64	42.289	-6.264	18.665	-67.218	-87.1824	-3.39793	-85.7941	-0.165198	21.4	21.2513	non-near-native
Pose112	30.81	19.943	-44.309	7.237	-71.49	-74.1594	-0.0328093	-76.5101	-2.85591	6.8	4.22968	non-near-native
Pose337	30.22	50.278	-11.886	15.396	-77.561	-73.5328	0.976664	-87.4729	4.46832	15	19.0215	non-near-native
Pose340	41.92	33.667	-31.621	24.36	-89.648	-98.1227	2.97345	-93.0324	-2.7347	26.1	23.6388	non-near-native
Pose538	30.42	66.603	36.299	22.794	-53.098	-93.6239	0.0666346	-92.0102	-1.3864	21.5	20.2522	non-near-native
Pose243	31.83	14.505	-28.288	9.193	-51.986	-59.459	-1.80645	-74.27	-9.07358	8.4	0.233778	non-near-native
Pose504	31.84	23.601	8.57	9.437	-24.468	6.26662	-1.88547	-53.5221	-6.15823	9.3	3.75759	non-near-native
Pose83	33.17	42.659	-49.043	1.17	-92.872	-95.8947	1.89724	-92.0735	-5.09022	5	0.418802	non-near-native
Pose287	33.61	12.715	-25.312	12.888	-50.915	-70.1954	-0.468928	-79.1377	-9.3208	12.7	4.31128	non-near-native
Pose325	38.66	22.964	-33.582	22.771	-79.316	-84.0107	3.08651	-92.1616	-16.4619	26.9	12.0843	non-near-native
Pose115	32.22	15.376	-41.684	11.565	-68.625	2.94125	-2.12635	-78.1818	-4.89684	11.5	7.09284	non-near-native
Pose256	30.41	21.505	-23.428	10.002	-54.935	-66.8303	-1.82319	-70.7507	-8.58743	10.4	2.67131	non-near-native
Pose273	42.99	38.171	-38.8	19.747	-96.717	-99.1143	-2.57962	-102.509	-2.27741	22.3	20.2503	non-near-native
Pose299	29.94	9.745	-16.684	13.017	-39.446	-28.8221	-2.98751	-48.7764	-9.49124	11.9	3.35788	non-near-native
Pose649	41.27	64.591	10.518	11.754	-65.827	-102.518	-4.03304	-101.271	3.50892	12.9	16.058	non-near-native
Pose237	31.16	1.194	-28.639	13.089	-42.922	-70.9285	0.616048	-72.9912	-13.3778	13.1	1.05998	non-near-native
Pose42	34.99	-1.203	-57.789	11.351	-67.936	-56.8659	0.0753175	-58.0502	-17.3038	10.4	-5.17342	non-near-native
Pose200	35.48	29.792	-38.394	9.733	-77.919	-84.7408	1.23684	-77.1522	1.83777	9.9	11.554	non-near-native
Pose102	35.73	33.864	-48.477	7.445	-89.787	-79.0563	0.32347	-79.9042	-7.18675	10.2	3.73192	non-near-native
Pose222	35.05	20.439	-36.2	10.585	-67.224	-70.0076	-1.02103	-73.8321	-0.235373	10.7	10.4882	non-near-native
Pose301	28.27	35.302	-13.862	15.483	-64.648	-83.9314	-4.35369	-79.1929	-1.97723	22.7	20.9205	non-near-native
Pose371	35.03	31.616	-19.678	15.243	-66.537	-63.4802	1.95561	-71.3231	-11.9355	15.5	4.75805	non-near-native
Pose334	36.64	13.36	-27.944	21.83	-63.134	-76.4208	3.62027	-79.4554	-12.3504	23.8	12.6846	non-near-native
Pose59	37	23.699	-58.74	7.908	-90.347	-70.6458	3.13295	-74.3049	-6.36247	8.2	2.47378	non-near-native
Pose362	34.95	39.529	-20.87	12.125	-72.524	-86.6711	-1.25439	-88.8252	-13.0255	14.2	2.47705	non-near-native
Pose238	25.24	26.862	-5.367	19.448	-51.676	-62.335	-2.42699	-59.881	-15.103	18.6	5.0073	non-near-native
Pose393	32.47	40.459	-12.03	30.742	-83.231	-109.035	-0.315663	-114.285	-18.4255	29.4	12.8171	non-near-native
Pose368	37.31	49.384	-24.7	12.179	-86.263	-80.709	0.25927	-104.451	0.507366	13.5	13.9566	non-near-native
Pose421	35.69	1.223	-13.989	2.932	-18.144	-2.78635	-0.699735	-48.5666	-12.3845	3.3	-7.84605	non-near-native
Pose570	29.35	36.522	47.491	15.017	-4.048	-72.1254	-2.81957	-77.3071	-8.67067	11.8	3.9964	non-near-native
Pose575	31.06	34.34	20.633	20.858	-34.564	112.991	-0.0281195	-93.9075	-6.94226	19.8	13.552	non-near-native
Pose184	35.28	25.244	-39.917	16.637	-81.798	-60.8946	3.08734	-75.0723	-9.4967	17.6	9.05297	non-near-native
Pose100	27.62	15.905	-37.998	18.583	-72.486	-66.0721	1.2752	-74.0917	-8.29226	23	15.537	non-near-native
Pose98	34.53	25.128	-49.449	15.342	-89.919	-82.9787	-3.53997	-83.6354	-0.469447	16.5	16.0775	non-near-native
Pose238	29.99	28.746	-25.669	18.082	-72.497	-85.1998	3.14137	-89.3831	-7.25552	19.2	12.67	non-near-native
Pose545	34.47	35.98	6.534	9.056	-38.502	-90.6519	1.35739	-99.8963	-2.66804	11.7	9.29876	non-near-native
Pose427	35.39	57.185	-12.785	12.577	-82.547	-84.0594	-1.87445	-100.175	-1.86598	14.4	12.7206	non-near-native
Pose361	35.09	5.172	-20.94	10.445	-36.557	-45.7474	0.238606	-65.1317	-8.60081	9.4	1.65927	non-near-native
Pose202	34.28	34.375	-34.185	9.7	-78.261	-70.1489	0.0802255	-74.4963	-5.81561	12.4	7.16595	non-near-native
Pose171	30.94	23.681	-36.264	18.85	-78.794	-80.4916	-0.398168	-79.508	-10.6094	24	14.4515	non-near-native
Pose208	42.05	19.868	-47.141	18.333	-85.343	-85.9589	3.03335	-95.3658	-13.0064	22.4	10.6942	non-near-native
Pose639	35.48	40.581	48.746	15.742	-7.576	-75.5105	-1.57286	-82.5364	-6.57256	13.4	7.4847	non-near-native
Pose402	32.88	12.488	-10.319	11.953	-34.761	-61.6992	1.50533	-65.3479	-11.8446	11.1	0.43986	non-near-native
Pose341	30.49	44.881	-10.964	12.024	-67.869	15.3171	-4.23745	-91.7625	-0.367162	11.4	11.0696	non-near-native
Pose271	36.36	28.104	-34.412	11.331	-73.848	-34.9133	0.663045	-84.5584	-1.43049	11.4	10.1126	non-near-native
Pose130	30.24	0.436	-39.314	11.83	-51.581	-58.7936	-1.68023	-57.4074	-17.3097	11.2	-4.37873	non-near-native
Pose152	32.31	16.46	-37.663	13.901	-68.024	-71.2461	0.413001	-72.3578	-8.18961	14	6.62935	non-near-native
Pose78	37.74	8.95	-54.922	13.287	-77.159	-74.3757	0.716997	-82.0945	-13.4975	12.4	0.25225	non-near-native
Pose421	30.97	42.541	-10.447	21.606	-74.594	-70.1442	-2.69359	-86.4765	-4.03794	23.5	19.8659	non-near-native
Pose257	34.69	19.461	-33.211	13.147	-65.818	-88.6438	-1.6367	-90.0854	-8.28942	16.1	8.63952	non-near-native
Pose648	38.49	82.914	10.345	16.272	-88.841	-80.4599	0.863045	-100.692	-5.42272	16.1	11.2196	non-near-native
Pose326	31.8	3.156	-19.96	13.239	-36.355	-67.7742	-1.95937	-66.7084	-13.505	11.1	-1.0545	non-near-native
Pose367	47.78	52.07	-29.34	23.739	-105.149	-104.894	-0.458391	-107.684	-18.1417	20.9	4.57247	non-near-native
Pose268	27.75	43.573	-17.508	18.924	-80.005	-67.9563	-1.43835	-73.4023	3.00497	19.3	22.0045	non-near-native
Pose161	33.73	6.87	-38.447	9.383	-54.699	-51.4186	-0.22848	-50.9205	-9.61482	8.1	-0.553338	non-near-native
Pose28	33.31	-9.004	-60.025	12.083	-63.104	-55.5261	0.994987	-58.2709	-21.8616	11.1	-8.57544	non-near-native
Pose208	32.21	19.611	-32.245	10.175	-62.032	-67.9396	-0.0322461	-69.6265	-20.2506	12	-6.22554	non-near-native
Pose95	32.75	7.117	-47.119	10.108	-64.345	-59.8272	-1.55276	-67.6164	-20.3958	10.9	-7.45622	non-near-native
Pose233	35.24	20.951	-35.215	13.059	-69.225	-73.1816	3.64669	-79.0819	-14.9623	12.7	-0.76607	non-near-native
Pose396	36.67	47.293	-22.417	8.664	-78.375	-77.7163	0.183372	-81.5066	-2.50801	9.5	7.24279	non-near-native
Pose103	32.03	26.945	-43.02	10.836	-80.801	-80.1982	2.25254	-82.8989	-4.13133	13.9	10.1818	non-near-native
Pose445	28.69	47.98	11.629	10.07	-46.422	-108.479	-3.72848	-103.271	-6.13131	11	5.48182	non-near-native
Pose468	30.51	59.522	10.005	25.442	-74.959	-124.697	-4.2655	-116.614	-2.81356	25.5	22.9678	non-near-native
Pose35	33.51	12.582	-58.691	15.93	-87.202	-88.5807	-4.89727	-85.9122	2.39072	18.1	20.2516	non-near-native
Pose122	34.35	12.765	-43.261	16.111	-72.136	-77.0505	-1.86436	-94.7928	-12.0772	18	7.13052	non-near-native
Pose288	28.6	43.627	-15.791	8.908	-68.326	-52.98	-0.402382	-69.4708	-4.31882	16	12.1131	non-near-native
Pose455	34.55	14.497	-8.562	13.516	-36.575	-58.7123	-0.538159	-68.6515	-11.0074	11.9	1.99334	non-near-native
Pose122	35.16	16.557	-46.207	13.785	-76.549	-70.2416	4.171	-80.3181	-14.6735	12.5	-0.70615	non-near-native
Pose450	44.09	65.802	-20.59	30.539	-116.931	-117.221	-1.59554	-119.524	-14.2005	30	17.2196	non-near-native
Pose619	37.99	36.103	17.708	11.777	-30.172	-106.646	-1.18368	-100.051	-5.98517	14.3	8.91335	non-near-native
Pose203	32.57	28.525	-33.93	10.241	-72.695	-81.3541	2.2933	-84.8733	-5.95433	12.8	7.4411	non-near-native
Pose284	28.94	26.885	-19.161	9.413	-55.458	-58.9082	0.0127632	-58.8431	-5.6312	10.3	5.23192	non-near-native
Pose313	30.51	41.882	-15.543	17.914	-75.339	-80.5057	-3.87792	-83.7322	-3.01316	22.9	20.1882	non-near-native
Pose424	42.78	56.364	-23.385	28.615	-108.365	-92.7126	-2.68244	-106.903	-15.8507	28.5	14.2344	non-near-native
Pose544	37.64	46.244	2.262	26.397	-70.38	-94.9291	0.764448	-116.646	-8.08953	23	15.7194	non-near-native
Pose427	32.95	25.417	-6.176	9.158	-40.751	-78.3683	-0.0668748	-82.1077	2.26289	10.5	12.5366	non-near-native
Pose495	31.07	14.594	0.977	8.439	-22.056	-44.2145	0.344717	-52.6756	-1.70479	6.5	4.96569	non-near-native
Pose185	36.9	32.792	-42.834	19.931	-95.558	-104.359	-2.63394	-100.401	0.153242	20.4	20.5379	non-near-native
Pose391	33.78	29.052	-12.182	29.642	-70.876	-69.2691	-0.31377	-91.5864	-11.5329	27.2	16.8204	non-near-native
Pose396	31.55	35.098	-10.767	13.061	-58.926	-79.5117	-2.79032	-94.0184	-4.76136	14.2	9.91478	non-near-native
Pose256	28.17	36.444	-18.751	14.259	-69.454	-60.4103	-2.81731	-70.9772	-6.16904	13.3	7.74786	non-near-native
Pose114	35.72	23.083	-47.43	7.372	-77.884	-61.6765	3.50348	-72.699	-8.13352	7.1	-0.220168	non-near-native
Pose67	31.95	-1.141	-47.908	6.649	-53.416	-51.5139	0.200348	-62.651	-19.9764	8.9	-9.07876	non-near-native
Pose398	33.3	56.306	-11.199	16.109	-83.613	-86.7851	0.278913	-85.188	-16.2142	13.8	-0.79278	non-near-native
Pose299	41.39	38.619	-35.77	13.336	-87.725	-99.0165	1.78662	-104.122	2.79792	12.7	15.2181	non-near-native
Pose271	29.93	51.714	-20.651	20.303	-92.668	-90.0142	-1.17713	-96.8481	-1.58613	20	18.5725	non-near-native
Pose104	28.8	9.31	-43.235	13.846	-66.391	-66.0854	1.16559	-77.0882	-5.83601	18.6	13.3476	non-near-native
Pose447	28.62	39.829	11.833	11.52	-39.516	353.117	1.7744	-69.2214	-5.47164	16.1	11.1755	non-near-native
Pose164	31.1	-15.783	-36.937	12.285	-33.44	-63.4851	1.43887	-71.7714	-16.005	11.1	-3.3045	non-near-native
Pose666	37.51	39.326	37.336	13.641	-15.631	-110.392	-2.24527	-108.03	-6.35833	14.9	9.1775	non-near-native
Pose30	31.41	-8.659	-57.912	11.004	-60.257	-49.9389	1.13901	-48.8644	-22.2073	10.8	-9.18657	non-near-native
Pose245	33.55	27.5	-30.321	17.58	-75.4	-73.2729	-6.96502	-82.8097	-2.3625	23.5	21.3738	non-near-native
Pose587	33.51	62.184	39.96	18.317	-40.541	-98.3457	0.371974	-86.3954	0.196308	15.8	15.9767	non-near-native
Pose299	31.39	44.462	-23.497	18.95	-86.909	-101.714	-0.442302	-100.27	-3.22084	19.3	16.4012	non-near-native
Pose16	35.17	2.173	-67.237	10.247	-79.657	-79.2786	-0.394374	-79.2926	-11.7699	11.9	1.30709	non-near-native
Pose363	39.69	35.843	-29.633	18.627	-84.103	-92.7935	-1.43284	-93.6361	-8.72456	17.3	9.4479	non-near-native
Pose463	34.46	4.98	-7.897	10.933	-23.81	-64.3794	1.33695	-57.1346	-16.8747	10.4	-4.78723	non-near-native
Pose413	30.62	23.669	-10.93	11.868	-46.466	-94.089	-0.241152	-89.6189	-2.33463	13.6	11.4988	non-near-native
Pose252	34.26	31.238	-29.399	17.288	-77.925	-102.031	-0.830723	-97.7318	-9.15199	16.1	7.86321	non-near-native
Pose254	34.44	30.81	-29.09	17.726	-77.627	-66.9742	-3.91188	-79.7957	-7.65455	17.7	10.8109	non-near-native
Pose98	37.84	9.076	-52.257	13.924	-75.257	-76.7026	0.615496	-82.5088	-13.5582	13.7	1.49762	non-near-native
Pose43	35.96	-0.837	-61.704	13.443	-74.31	-67.8179	-0.225777	-84.8935	-18.5319	13.2	-3.47871	non-near-native
Pose532	38.45	52.137	-9.806	13.252	-75.195	-75.2458	3.97479	-100.163	1.1041	15.3	16.2937	non-near-native
Pose271	29.4	22.006	-20.552	3.707	-46.264	-24.762	-3.05483	-48.4906	3.49529	4.4	7.54576	non-near-native
Pose504	29.2	42.373	15.042	12.048	-39.379	-92.6979	-5.06074	-114.696	-5.85389	13.4	8.1315	non-near-native
Pose3	30.68	-28.95	-70.461	7.484	-48.996	-49.4175	0.45178	-50.0447	-24.6312	6.5	-15.6681	non-near-native
Pose220	33.96	3.247	-32.383	12.422	-48.051	-45.963	-0.713368	-64.9815	-10.3154	9.8	0.51614	non-near-native
Pose168	31.26	-2.508	-36.668	9.845	-44.005	-46.7586	2.68757	-59.5536	-18.067	9.4	-6.8603	non-near-native
Pose493	28.87	43.654	12.171	19.759	-51.243	-92.2644	-1.31637	-87.6145	-8.17601	18.9	11.5416	non-near-native
Pose336	35.58	30.365	-23.913	14.373	-68.652	-47.6615	-6.89916	-94.9734	-18.3514	16.9	0.38374	non-near-native
Pose594	32.73	72.635	38.369	24.858	-59.124	-103.254	-0.868677	-104.789	-1.36706	27.5	26.2696	non-near-native
Pose8	30.67	-8.785	-64.299	4.84	-60.354	-54.1294	2.13264	-52.9533	-12.8902	6.4	-5.20118	non-near-native
Pose141	39.14	13.906	-54.44	16.468	-84.814	-77.0377	3.27394	-81.3302	-9.06437	21	12.8421	non-near-native
Pose366	33.54	45.183	-15.692	19.577	-80.452	-88.0123	2.04915	-89.9281	-7.02421	18.7	12.3782	non-near-native
[truncated: 4,627 more rows]

## Sheet: C2
ID	zdock	zrankElec	zrankScore	zrankSolv	zrankVdW	E_vdw1	E_elec1	E_vdw2	E_elec2	E_sol	E_Rdock	class
Pose29	36.79	20.804	-78.755	-6.017	-93.542	-79.0555	-3.8718	-82.4896	-7.69117	-1.6	-8.52205	near-native
Pose426	38.94	30.998	-53.663	-3.509	-81.152	-75.9559	-2.8634	-76.4297	-5.2043	-1.7	-6.38387	near-native
Pose10	39.07	9.113	-85.254	-3.99	-90.377	-76.5421	-4.85616	-78.3515	-7.59627	-2.6	-9.43664	near-native
Pose58	45.54	27.332	-73.437	-5.657	-95.111	-77.6719	-3.86022	-78.2764	-6.61949	-2.6	-8.55754	near-native
Pose477	41.45	36.795	-52.237	-5.59	-83.442	-74.7957	-2.86084	-82.5366	-5.74126	-2.3	-7.46713	near-native
Pose71	40.22	20.145	-71.1	-2.334	-88.912	-76.1682	-2.6019	-80.8664	-5.65535	-0.7	-5.78981	near-native
Pose143	41.28	18.955	-65.663	-3.371	-81.246	-73.1777	-2.90688	-77.6748	-5.82001	-1.5	-6.73801	near-native
Pose94	41.38	23.981	-68.961	-3.006	-89.936	-79.6757	-3.31366	-79.9923	-5.3335	0.2	-4.60015	near-native
Pose310	39.68	15.452	-57.6	-3.4	-69.652	-68.1413	-3.57015	-73.0238	-5.95526	-2.3	-7.65973	near-native
Pose39	32.53	10.616	-64.03	-3.38	-71.266	-69.9317	-3.20108	-73.4858	-4.69969	-0.3	-4.52972	near-native
Pose1397	34.08	42.915	-28.56	-4.964	-66.511	-82.3467	-2.48453	-81.5705	-5.44567	-1.2	-6.1011	near-native
Pose204	35.38	19.976	-62.387	-3.417	-78.947	-65.0068	-2.58318	-75.0313	-5.08098	-1.2	-5.77288	near-native
Pose317	39.87	15.186	-57.372	-0.064	-72.494	-66.0171	-4.07931	-73.4917	-5.97596	1.3	-4.07836	near-native
Pose566	32.26	14.497	-42.892	-4.603	-52.786	-58.4769	-4.08912	-62.9791	-4.62787	-2.3	-6.46508	near-native
Pose695	32.45	21.645	-40.271	-0.329	-61.587	-51.3137	-3.11517	-67.25	-4.94976	1.1	-3.35478	near-native
Pose86	38.06	4.793	-69.324	-0.206	-73.911	-70.3163	-3.10992	-71.5401	-4.35734	1.9	-2.02161	near-native
Pose1282	31.01	26.045	-27.854	-8.133	-45.766	-51.9829	-2.44838	-58.8112	-3.48764	-4.8	-7.93888	near-native
Pose1026	28.93	19.172	-33.088	-5.95	-46.311	-68.6456	0.258452	-67.6135	-2.25481	-2.6	-4.62933	near-native
Pose1177	35.97	35.539	-34.058	-5.55	-64.047	-70.4828	-0.967216	-71.1692	-3.19508	-3	-5.87557	near-native
Pose878	38.59	30.401	-41.404	-5.39	-66.415	-68.6654	-5.37868	-77.6009	-8.63982	-4	-11.7758	near-native
Pose350	34.77	28.639	-55.84	1.65	-86.128	-74.9749	-1.58777	-77.0394	-3.61329	3.5	0.248039	near-native
Pose115	32.27	17.334	-57.437	0.99	-75.761	-60.0222	-3.71163	-76.4322	-6.55463	2.6	-3.29917	near-native
Pose1119	30.38	21.298	-30.883	-0.299	-51.882	-61.1962	-1.88028	-72.1406	-2.97803	2.1	-0.580227	near-native
Pose1218	30.4	17.054	-29.223	-7.597	-38.679	-48.9279	-3.27736	-61.5475	-4.68509	-4.8	-9.01658	near-native
Pose1768	30.66	26.003	-15.295	-9.993	-31.305	-25.7726	-1.16282	-51.6035	-1.25687	-7.6	-8.73118	near-native
Pose342	30.53	6.202	-48.46	0.789	-55.451	-61.8122	-3.63533	-62.4438	-4.6991	2.5	-1.72919	near-native
Pose1744	34.1	35.487	-17.369	0.05	-52.906	-63.3076	-0.487614	-70.4882	-2.31164	2.5	0.419524	near-native
Pose195	32.64	14.213	-53.662	2.85	-70.725	-60.8972	-3.02878	-65.854	-4.25206	3.8	-0.026854	near-native
Pose849	35.08	26.755	-42.141	4.04	-72.936	-62.4514	-4.08372	-66.8216	-4.7209	4.4	0.15119	near-native
Pose1077	27.62	17.748	-31.791	-4.407	-45.133	-47.077	0.849532	-51.3574	1.02461	-2.6	-1.67785	near-native
Pose1145	29.73	33.937	-30.332	-3.156	-61.113	-56.7671	-4.31618	-74.1224	-6.82848	-1.6	-7.74563	near-native
Pose1983	29.49	27.895	-8.846	-8.562	-28.179	-30.1529	-0.889187	-51.4126	-1.18494	-6.9	-7.96645	near-native
Pose590	31.51	13.446	-42.357	3.655	-59.458	-61.9511	-2.56625	-68.4931	-3.11765	5.6	2.79412	near-native
Pose261	33.42	14.872	-59.779	-2.03	-72.62	-64.3109	-2.78205	-65.61	-5.34761	-0.9	-5.71285	near-native
Pose1299	28.16	33.511	-27.494	3.84	-64.845	-68.1725	-0.419472	-75.7527	-2.19735	4.5	2.52238	near-native
Pose746	31.66	27.139	-38.986	4.531	-70.656	-69.4387	-2.78023	-76.769	-2.809	5.8	3.2719	near-native
Pose1797	27.3	40.278	-14.53	10.882	-65.69	-69.2319	-1.94155	-72.2009	-2.40986	10.6	8.43113	near-native
Pose808	32.73	27.046	-37.792	-1.82	-63.017	-66.2239	-1.72402	-67.9523	-0.723609	-0.3	-0.951248	near-native
Pose70	30.91	14.538	-60.413	-1.691	-73.26	-63.1908	-1.73204	-65.1966	-3.60281	-1.8	-5.04253	near-native
Pose736	32.93	32.4	-39.251	5.293	-76.944	-68.7152	-3.06608	-84.0811	-7.04704	7	0.657664	near-native
Pose2102	32.8	32.166	-4.147	5.068	-41.381	-69.8851	-1.62714	-76.316	-2.3108	6.4	4.32028	near-native
Pose884	33.39	25.796	-41.266	-0.986	-66.076	-58.2852	0.276773	-68.5866	1.06076	0.1	1.05468	near-native
Pose174	32.16	14.181	-54.433	7.841	-76.455	-21.2342	-3.31481	-73.0099	-4.4433	7.7	3.70103	near-native
Pose1269	30.14	23.43	-28.191	5.756	-57.377	-57.2266	-1.32943	-67.7588	-2.56713	5.9	3.58958	near-native
Pose1406	31.62	27.929	-25.285	-3.283	-49.931	-72.1475	-3.17829	-66.4648	-5.01137	-2.2	-6.71023	near-native
Pose1229	30.39	24.736	-28.98	6.994	-60.71	-68.5494	-0.694694	-72.4605	-1.13973	6.8	5.77424	near-native
Pose1243	31.66	32.746	-28.736	7.062	-68.545	-71.7282	-2.02086	-75.3238	-3.42751	7.6	4.51524	near-native
Pose1848	32.05	36.895	-12.776	4.901	-54.571	-86.9378	-1.13219	-85.41	-2.2882	5.5	3.44062	near-native
Pose1408	33.96	33.3	-28.147	-3.826	-57.621	-54.2636	-3.99142	-65.3863	-5.73107	-1.3	-6.45796	near-native
Pose102	31.04	8.32	-58.349	-2.572	-64.097	-55.4774	-4.05932	-60.5988	-7.46647	-1.8	-8.51982	near-native
Pose864	31.31	24.502	-36.655	7.69	-68.847	-62.9315	-1.15042	-69.3079	-0.896024	7.1	6.29358	near-native
Pose1013	28.03	23.427	-33.333	5.384	-62.145	-63.356	-2.79012	-64.0096	-2.28931	5.9	3.83962	near-native
Pose2063	31.54	37.945	-5.969	-3.013	-40.9	-56.2594	-6.06693	-67.4231	-9.77307	-1.5	-10.2958	near-native
Pose1239	26.34	15.285	-28.79	6.369	-50.444	-59.2385	0.967501	-69.4563	-0.97917	6.1	5.21875	non-near-native
Pose2270	30.15	42.614	3.598	6.95	-45.965	-66.1926	0.401075	-73.6724	-2.02538	7.5	5.67716	non-near-native
Pose1840	27.62	14.144	-13.141	1.294	-28.579	-9.24776	-0.310614	-61.6023	-3.08755	1.7	-1.07879	non-near-native
Pose2455	30.14	39.181	19.186	6.611	-26.606	-77.2843	-1.82008	-72.3757	-4.2888	6.6	2.74008	non-near-native
Pose1689	27.74	31.765	-17.671	1.344	-50.78	-49.8879	0.323741	-51.2512	4.35506	2.8	6.71955	non-near-native
Pose369	30.48	13.13	-47.727	-4.413	-56.444	-55.3324	-2.23473	-59.8828	-3.01241	-3.1	-5.81117	non-near-native
Pose489	28.06	19.622	-44.775	-4.262	-60.134	-31.5261	-2.25174	-76.3122	-6.41412	-2.3	-8.07271	non-near-native
Pose2165	27.55	15.627	-1.259	2.138	-19.024	2.91701	-3.09269	-40.0868	-8.35238	3.2	-4.31714	non-near-native
Pose2191	26.38	46.854	-0.129	7.43	-54.413	-58.1714	2.68701	-66.968	1.76955	8.5	10.0926	non-near-native
Pose2204	30.43	43.284	0.645	-3.613	-39.026	-14.5103	-3.19564	-72.009	-6.65021	-1.1	-7.08519	non-near-native
Pose1167	31.17	21.364	-29.92	-1.857	-49.427	-54.4249	1.9554	-52.7057	-1.26851	-0.7	-1.84166	non-near-native
Pose1609	30.94	33.963	-19.41	-2.726	-50.647	-59.7177	-1.73545	-60.3675	-6.18261	0	-5.56435	non-near-native
Pose1631	35.12	36.623	-21.345	-0.829	-57.139	-57.2323	-4.85936	-67.765	-8.53825	2	-5.68443	non-near-native
Pose2279	27.9	53.992	4.83	-3.59	-45.571	-71.3505	-1.7728	-81.3869	-1.32839	-0.8	-1.99555	non-near-native
Pose1398	32.92	30.582	-25.358	0.684	-56.624	-70.5155	-2.51073	-70.0049	-2.04934	1.3	-0.544406	non-near-native
Pose1491	33.43	35.455	-25.619	-0.441	-60.633	-62.6482	-3.59002	-68.2144	-5.6928	1.6	-3.52352	non-near-native
Pose1613	29.91	29.11	-19.339	11.374	-59.823	-61.2902	0.105928	-70.0216	-2.59545	10	7.66409	non-near-native
Pose2036	29.44	45.906	-6.894	2.232	-55.032	-50.3451	2.04128	-76.0289	-3.42552	4.8	1.71703	non-near-native
Pose977	39.48	30.108	-39.029	-6.047	-63.09	-80.3933	-2.57529	-84.6833	-14.5313	-0.8	-13.8782	non-near-native
Pose1427	35.33	25.214	-27.475	-6.542	-46.147	-63.1883	0.214986	-75.9687	-8.08363	-4	-11.2753	non-near-native
Pose1310	30.4	27.538	-27.304	8.044	-62.886	-69.7391	0.378984	-72.8017	-3.89129	7.7	4.19784	non-near-native
Pose656	40.27	10.166	-46.791	-0.323	-56.634	-33.4887	-1.15636	-71.753	-13.8921	2.1	-10.4029	non-near-native
Pose700	33.98	6.262	-45.713	-6.979	-44.997	-61.7105	-0.374145	-67.175	-4.54759	-4.4	-8.49283	non-near-native
Pose855	29.33	15.78	-36.838	3.697	-56.316	-60.1899	2.30134	-70.3504	-5.66074	4.2	-0.894666	non-near-native
Pose221	29.56	13.336	-52.691	3.273	-69.3	-56.3262	-6.68434	-62.9878	-7.73831	3.9	-3.06448	non-near-native
Pose2443	32.13	46.18	17.781	-15.085	-13.314	-73.4401	1.62794	-78.068	-6.46263	-9.1	-14.9164	non-near-native
Pose222	35.44	-1.988	-61.442	3.416	-62.87	-76.8839	-2.17077	-75.5268	-17.5777	4.8	-11.0199	non-near-native
Pose1391	40.23	26.022	-28.626	-2.55	-52.098	-86.081	-1.38888	-88.3868	-15.4706	1.3	-12.6235	non-near-native
Pose1045	37.15	13.908	-37.377	-8.407	-42.879	-45.748	0.964049	-55.8248	-5.75227	-4.9	-10.077	non-near-native
Pose2156	28.77	44.436	-1.555	2.948	-48.939	-52.1292	0.992866	-64.0355	-9.35822	4.2	-4.2224	non-near-native
Pose1999	29.27	42.606	-8.215	1.756	-52.577	-53.7614	0.154682	-64.1499	1.81844	3.2	4.8366	non-near-native
Pose1747	38.48	17.979	-17.208	-1.553	-33.634	-12.8718	-4.24233	-74.8798	-15.1642	1.7	-11.9478	non-near-native
Pose1374	37.2	17.806	-29.003	-5.313	-41.496	-40.8712	-0.742197	-70.1808	-7.4204	-3.9	-10.5784	non-near-native
Pose274	37.83	16.276	-59.327	0.152	-75.755	-77.8823	-2.53201	-78.5771	-12.4363	2.9	-8.29267	non-near-native
Pose1258	35.13	12.163	-32.026	7.705	-51.895	-86.4799	0.20979	-79.4895	-13.4304	9	-3.08736	non-near-native
Pose1710	34.12	35.943	-18.588	-1.396	-53.135	-45.1198	-1.74601	-62.3884	-3.90976	-0.2	-3.71878	non-near-native
Pose962	32.08	28.867	-34.547	1.363	-64.777	-63.4275	-1.6496	-70.563	-7.30646	2.7	-3.87581	non-near-native
Pose1831	32.34	47.918	-13.564	6.447	-67.928	-67.5453	-1.53944	-75.4774	-3.82359	8.1	4.65877	non-near-native
Pose1442	34.18	17.525	-27.059	-8.995	-35.589	-27.023	0.992205	-50.1265	-6.40841	-6	-11.7676	non-near-native
Pose518	37.37	20.611	-51.076	-1.454	-70.233	-69.702	-1.04469	-71.7599	-13.1214	1.8	-10.0093	non-near-native
Pose1518	32.91	24.779	-22.008	-8.494	-38.293	-27.7733	0.18037	-61.5977	-10.3233	-4.9	-14.191	non-near-native
Pose995	34.75	29.024	-38.626	-2.995	-64.656	-70.3124	-0.165401	-68.1839	-6.44817	0.7	-5.10335	non-near-native
Pose777	41.04	37.197	-43.799	-2.355	-78.641	-88.1624	-4.103	-84.2138	-15.4747	0.9	-13.0272	non-near-native
Pose2310	31.32	39.914	6.475	5.936	-39.374	-75.5441	0.505064	-74.505	-3.46596	6.3	3.18064	non-near-native
Pose855	36.85	28.161	-42.036	-0.246	-69.951	-61.4526	-0.747061	-72.9081	-13.3037	2.8	-9.17333	non-near-native
Pose1285	38.13	24.147	-31.499	0.324	-55.971	-60.1108	-4.42072	-70.8078	-7.07539	2.6	-3.76785	non-near-native
Pose1656	30.91	26.053	-18.346	1.265	-45.664	-47.7426	-3.39794	-66.6829	-4.93483	3.3	-1.14135	non-near-native
Pose850	33.54	33.382	-42.133	-4.98	-70.534	-66.2184	-0.990628	-66.5528	-1.78856	-2.3	-3.9097	non-near-native
Pose1616	28.24	22.923	-19.278	-1.054	-41.146	-53.1637	-0.918061	-63.7152	-7.83022	0.1	-6.9472	non-near-native
Pose191	37.68	-2.121	-63.008	4.844	-65.731	-75.4796	-0.182135	-76.0784	-19.2307	7.4	-9.90763	non-near-native
Pose961	34.54	13.387	-39.523	2.806	-55.717	-48.5718	-1.6559	-87.5734	-17.1241	5.8	-9.61169	non-near-native
Pose891	31.21	28.936	-36.291	-5.22	-60.007	-72.2045	-2.13464	-72.8556	-10.4856	-0.9	-10.337	non-near-native
Pose783	39.88	17.514	-43.687	-1.184	-60.017	-55.0654	0.763971	-67.3488	-11.7231	0.7	-9.85079	non-near-native
Pose904	37.9	19.791	-40.701	0.936	-61.429	-69.0208	-0.0708435	-76.5692	-14.1376	3.3	-9.42384	non-near-native
Pose1268	24.02	29.561	-28.2	-1.082	-56.678	-51.608	2.31924	-61.177	0.99929	0.1	0.999361	non-near-native
Pose1676	35.77	28.294	-19.701	3.733	-51.728	-61.9694	-4.76601	-72.6038	-24.9279	6.1	-16.3351	non-near-native
Pose1811	41.06	30.824	-14.213	7.369	-52.406	-65.9762	-0.275213	-81.9082	-16.2771	7.7	-6.94939	non-near-native
Pose2440	29.95	45.33	17.357	8.612	-36.584	-68.9238	-1.16236	-69.7632	-6.27715	7.3	1.65057	non-near-native
Pose1297	35.73	15.686	-31.234	7.559	-54.479	-53.0212	-2.18693	-75.3667	-19.8643	8.1	-9.77787	non-near-native
Pose808	33.67	24.456	-43.028	-0.185	-67.299	-85.1482	-0.955005	-85.3198	-8.48546	4.6	-3.03691	non-near-native
Pose1308	35.5	23.204	-30.986	0.753	-54.943	-58.1217	-2.69521	-67.292	-4.87768	2.7	-1.68991	non-near-native
Pose1652	30.92	11.509	-18.422	0.331	-30.263	-70.9271	-3.33674	-71.8803	-9.45066	3.5	-5.00559	non-near-native
Pose256	37.12	5.935	-59.824	5.327	-71.087	-74.5708	-0.537916	-74.8959	-13.5326	6.9	-5.27934	non-near-native
Pose978	34.48	32.525	-39.012	1.866	-73.402	-57.6248	-5.32565	-70.1008	-6.48437	3.4	-2.43593	non-near-native
Pose1525	34.54	17.765	-24.475	-9.074	-33.166	-60.0209	-0.903083	-79.0717	-7.79053	-5.3	-12.3115	non-near-native
Pose249	32.77	21.489	-51.12	-1.589	-71.021	-64.1383	1.3132	-68.529	0.0945267	-0.1	-0.014926	non-near-native
Pose988	32.65	17.552	-34.011	2.435	-53.998	65.4309	-2.82765	-61.1031	-10.7832	2.9	-6.80488	non-near-native
Pose1871	34.9	30.9	-11.655	6.878	-49.433	-69.891	-0.345671	-71.5897	-5.02389	6.8	2.2785	non-near-native
Pose1324	37.78	37.27	-30.309	5.485	-73.065	-93.917	-2.61863	-89.6695	-18.9404	7.5	-9.54636	non-near-native
Pose637	37.41	21.505	-47.316	3.15	-71.971	-79.5548	-5.37312	-77.8056	-17.8312	3.9	-12.1481	non-near-native
Pose1693	28.52	28.668	-17.458	1.58	-47.707	-60.1758	0.547314	-66.3427	-2.13231	1.9	-0.019079	non-near-native
Pose1648	35.43	18.8	-20.517	-3.612	-35.704	-28.2474	-1.48809	-49.1122	-9.8765	-2.1	-10.9888	non-near-native
Pose664	31.94	21.57	-41.058	-4.026	-58.602	-58.2808	-0.983665	-72.2033	-2.26615	-1.6	-3.63953	non-near-native
Pose900	27.49	13.83	-35.995	11.51	-61.335	-60.0788	0.0859849	-71.6652	-10.1714	11	1.84574	non-near-native
Pose903	34.83	20.656	-40.809	2.009	-63.474	-58.7552	0.490236	-64.9512	-8.94655	3.3	-4.7519	non-near-native
Pose795	29.13	14.761	-38.033	1.095	-53.889	-52.9638	-2.139	-69.8373	-4.89629	2.6	-1.80666	non-near-native
Pose903	30.6	26.987	-35.907	6.005	-68.899	-55.9797	0.415398	-62.1802	-2.6006	7	4.65946	non-near-native
Pose1426	36.35	31.177	-27.493	2.055	-60.725	-59.9151	-6.49167	-78.0571	-8.0396	3.4	-3.83564	non-near-native
Pose1439	33.27	26.302	-27.133	4.904	-58.339	-61.497	-0.356187	-71.1186	-11.6101	5.2	-5.24909	non-near-native
Pose992	33.88	27.508	-38.714	-0.741	-65.482	-61.8654	-0.299121	-71.9998	-15.321	1.9	-11.8889	non-near-native
Pose825	32.16	20.263	-37.408	6.595	-64.266	-79.8909	0.103587	-78.3282	-4.33401	6.5	2.59939	non-near-native
Pose103	32.46	7.681	-58.035	-3.45	-62.267	-68.9203	-2.89838	-82.382	-15.439	-0.3	-14.1951	non-near-native
Pose1723	33.33	32.241	-18.056	3.272	-53.569	-64.893	-3.52152	-75.3823	-16.5593	4.7	-10.2034	non-near-native
Pose1573	31.52	25.671	-20.482	7.191	-53.344	-71.7964	0.20058	-71.4473	-2.80636	6.9	4.37428	non-near-native
Pose819	36.04	31.201	-42.814	2.08	-76.095	-53.5876	-5.62774	-72.8957	-7.87577	4.1	-2.98819	non-near-native
Pose2354	27.79	38.284	10.24	3.589	-31.633	-46.0215	-2.36907	-63.289	3.7697	4.2	7.59273	non-near-native
Pose1713	32.21	33.404	-17.119	-0.764	-49.759	-72.2077	-1.56543	-64.5604	-14.0457	2.5	-10.1411	non-near-native
Pose648	33.22	21.047	-46.986	-3.771	-64.261	-70.3898	0.500443	-69.3388	0.12836	-0.9	-0.784476	non-near-native
Pose1484	32.28	31.911	-23.097	6.899	-61.907	-61.5984	-0.557562	-78.8661	-3.28828	7.1	4.14055	non-near-native
Pose1810	35.67	26.019	-14.214	1.792	-42.026	-59.7645	-2.43431	-67.3301	-5.88465	3.2	-2.09619	non-near-native
Pose129	29.58	0.619	-56.953	4.712	-62.284	-58.7862	-0.240708	-64.6765	-8.88976	5.6	-2.40078	non-near-native
Pose552	32.55	29.703	-43.202	-4.197	-68.709	-59.8531	-0.508	-71.3039	-1.4432	-2.6	-3.89888	non-near-native
Pose1390	37.17	31.503	-28.656	-0.346	-59.813	-61.3951	1.35615	-72.0295	-2.22604	-0.2	-2.20344	non-near-native
Pose1035	36.43	16.966	-37.636	2.903	-57.505	-75.346	-4.13699	-86.6158	-17.4601	6.2	-9.51409	non-near-native
Pose1240	38.25	28.279	-32.539	0.561	-61.379	-60.2327	1.6691	-75.968	-1.71706	1.2	-0.345354	non-near-native
Pose1355	31.92	15.657	-26.307	-1.72	-40.243	-59.5742	-1.97311	-64.7748	-1.40216	-2.1	-3.36194	non-near-native
Pose710	30.48	25.508	-39.961	-3.428	-62.041	-62.4196	-2.98836	-83.3797	-18.0924	-0.4	-16.6832	non-near-native
Pose737	34.32	24.795	-44.455	-6.652	-62.597	-55.3162	-1.81772	-70.3603	-6.8101	-3.5	-9.62909	non-near-native
Pose619	31.96	24.123	-41.893	-3.62	-62.396	-66.3045	0.0624749	-64.7102	-1.14359	-2.4	-3.42923	non-near-native
Pose226	37.85	20.668	-61.298	-2.349	-79.618	-64.257	1.20513	-67.5695	-0.515636	-0.2	-0.664072	non-near-native
Pose1669	34.92	33.029	-20.03	-1.003	-52.056	-62.7717	-1.58954	-70.4358	-2.57284	-0.5	-2.81556	non-near-native
Pose952	33.51	36.056	-39.707	2.283	-78.046	-68.7666	-4.85324	-71.5771	-6.15388	3.9	-1.63849	non-near-native
Pose586	36.23	17.86	-48.818	-0.814	-65.863	-77.3561	-4.1406	-78.5475	-14.7155	0.7	-12.544	non-near-native
Pose1663	31.52	40.995	-18.209	3.367	-62.571	-59.5079	-3.48597	-72.3358	-5.54261	5	0.011651	non-near-native
Pose133	36.19	16.427	-66.193	-3.691	-78.929	-64.6946	0.548758	-67.3578	-0.588519	-2.1	-2.62967	non-near-native
Pose96	33.41	-6.081	-68.882	6.781	-69.581	-63.9538	-0.931681	-69.151	-6.25569	5.9	0.269879	non-near-native
Pose1504	34.14	6.362	-25.208	14.903	-46.473	-48.4633	-0.199577	-72.1185	-15.0187	13.5	-0.01683	non-near-native
Pose1048	33.51	17.023	-37.282	8.946	-63.25	-64.8686	-1.92129	-87.3349	-15.5087	8.3	-5.65783	non-near-native
Pose627	31.32	17.158	-41.622	4.539	-63.319	-69.5457	-0.144236	-67.5861	-4.57736	5.2	1.08038	non-near-native
Pose121	31.36	1.446	-57.229	-2.438	-56.236	-52.272	1.544	-66.8653	-5.60453	1.7	-3.34408	non-near-native
Pose1623	29.76	29.033	-19.098	9.093	-57.223	-54.1223	-0.0762599	-68.0219	-4.95712	9.7	5.23859	non-near-native
Pose1275	33.83	40.047	-31.737	0.145	-71.928	-71.6925	0.783393	-74.6847	-4.80102	0.1	-4.22092	non-near-native
Pose1829	35.73	29.266	-13.349	0.751	-43.367	-63.5443	-6.14362	-74.0581	-13.4601	2.2	-9.91409	non-near-native
Pose2541	31.16	56.348	36.667	1.846	-21.527	-53.3634	-0.916487	-69.8234	-4.64584	3.9	-0.281256	non-near-native
Pose1343	31.05	20.653	-26.529	2.592	-49.774	-48.7672	-0.287955	-62.9489	-9.38766	4.1	-4.34889	non-near-native
Pose1933	31.55	31.157	-10.241	-0.082	-41.316	-58.7329	-0.383594	-63.0866	-1.9681	0.7	-1.07129	non-near-native
Pose1798	30.78	29.54	-14.509	-0.105	-43.943	-61.4273	-1.28922	-62.9939	0.311018	0.7	0.979916	non-near-native
Pose1068	27.07	12.22	-32.139	9.415	-53.773	-41.3523	-4.40072	-62.8391	-10.1098	9.4	0.30118	non-near-native
Pose1889	27.31	31.37	-11.326	10.774	-53.47	-55.9164	-1.16927	-58.4204	-6.87672	11.2	5.01095	non-near-native
Pose993	27.78	15.507	-33.825	1.857	-51.189	-56.4304	-0.142573	-58.6374	-5.48579	2.7	-2.23721	non-near-native
Pose2152	31.36	35.395	-1.87	13.38	-50.644	-63.7977	-0.175095	-76.1071	-3.15985	11.5	8.65614	non-near-native
Pose1709	34.49	32.645	-18.589	4.006	-55.24	-66.6885	1.12478	-61.1406	-5.45572	5.6	0.689852	non-near-native
Pose1888	26.06	11.895	-11.347	15.097	-38.339	-50.9197	1.47267	-61.849	-13.0891	12.9	1.11981	non-near-native
Pose1040	33	40.643	-32.773	2.132	-75.549	-62.2995	0.145326	-65.9363	-1.5332	4.1	2.72012	non-near-native
Pose1717	38.64	36.569	-18.29	-2.823	-52.036	-72.7563	-2.24835	-74.1779	-4.15574	-2.1	-5.84017	non-near-native
Pose1346	32.1	26.224	-26.504	11.257	-63.985	-76.3976	-1.83829	-82.921	-9.48231	11.2	2.66592	non-near-native
Pose62	41.22	8.431	-73.299	6.973	-88.702	-70.929	-1.82277	-83.8463	-21.6891	8.7	-10.8202	non-near-native
Pose1967	35	29.913	-6.206	0.185	-36.304	-59.3738	-2.28791	-75.8508	-4.1598	1.1	-2.64382	non-near-native
Pose361	40.85	30.917	-55.554	0.954	-87.424	-82.4199	2.23079	-85.6051	2.18102	3.9	5.86292	non-near-native
Pose905	36.07	24.107	-40.687	-1.77	-63.024	-59.3528	0.695086	-66.781	-6.8787	0.3	-5.89083	non-near-native
Pose738	29.66	9.086	-39.223	10.156	-58.465	-69.0652	-0.259439	-72.7014	-7.26602	10.6	4.06058	non-near-native
Pose1488	35.07	31.722	-25.706	-5.742	-51.686	-68.725	0.673343	-71.6902	-2.36714	-2.9	-5.03043	non-near-native
Pose1476	25.58	18.494	-23.334	10.288	-52.116	-48.7463	0.7869	-53.2343	-8.28638	9.8	2.34226	non-near-native
Pose645	32.73	12.636	-41.288	-4.873	-49.051	-64.1204	-0.693169	-70.5208	-8.76712	-2.6	-10.4904	non-near-native
Pose2045	40.85	43.309	0.088	0.85	-44.071	-52.1287	0.624357	-73.7599	-2.782	1.9	-0.6038	non-near-native
Pose502	28.12	19.001	-44.482	1.636	-65.119	-60.0238	-0.293475	-66.4975	-4.84858	2.4	-1.96372	non-near-native
Pose967	30.69	13.777	-34.445	1.685	-49.908	-69.7159	-3.72241	-69.8215	-14.5111	2.8	-10.26	non-near-native
Pose1682	27.73	31.379	-17.776	2.373	-51.528	-42.9955	1.19576	-61.0305	-0.716702	2.3	1.65497	non-near-native
Pose1690	26.71	15.828	-17.666	10.385	-43.879	-50.3231	-0.7757	-59.8121	-6.10076	10.6	5.10932	non-near-native
Pose610	31.99	23.202	-42.012	-2.98	-62.234	-58.3579	-1.15118	-58.4894	-2.45268	-0.5	-2.70741	non-near-native
Pose1121	33.31	13.679	-35.521	-3.762	-45.438	-64.7828	-0.0880909	-77.3687	-10.8382	-2.2	-11.9544	non-near-native
Pose842	38.22	31.709	-42.39	5.368	-79.468	-77.4448	-0.398276	-82.2355	-10.3814	7.1	-2.24326	non-near-native
Pose875	31.12	29.907	-36.5	-3.254	-63.153	-70.6792	-1.60938	-73.73	-10.31	-1.9	-11.179	non-near-native
Pose1237	37.46	24.461	-32.632	-2.249	-54.844	-72.8952	0.800759	-71.8378	-1.08097	0.1	-0.872873	non-near-native
Pose873	30.54	15.14	-36.504	12.398	-64.042	-63.9281	-1.35125	-62.5991	-8.57384	11.7	3.98354	non-near-native
Pose1647	37.78	32.038	-20.527	0.491	-53.056	-67.0021	-2.59497	-73.0035	-12.0525	1.3	-9.54725	non-near-native
Pose1587	25.34	19.804	-20.116	14.856	-54.775	-53.1548	-0.649633	-60.1639	-12.9894	14.4	2.70954	non-near-native
Pose1093	34.94	34.851	-36.181	-3.898	-67.135	-62.0175	-1.96682	-69.8961	-3.98269	-1.3	-4.88442	non-near-native
Pose1707	30.68	45.358	-17.212	3.238	-65.809	-61.5552	-2.22388	-76.4395	-2.77071	4.5	2.00636	non-near-native
Pose1272	33.69	21.531	-31.788	11.522	-64.841	-79.6961	-2.17471	-75.0654	-9.93456	9.8	0.858896	non-near-native
Pose1448	30.91	37.295	-24.268	-2.487	-59.076	-44.2667	-2.06024	-61.6641	-3.73177	-1.3	-4.65859	non-near-native
Pose1300	42.69	48.176	-31.191	-1.145	-78.223	-118.196	-1.00699	-114.859	-21.0553	3.6	-15.3498	non-near-native
Pose214	39.12	24.192	-61.656	4.492	-90.339	-72.258	-5.4517	-78.4887	-7.15854	6.2	-0.242686	non-near-native
Pose1485	26.38	22.373	-23.057	9.916	-55.347	-50.0358	-3.6135	-62.0678	-6.50769	9.8	3.94308	non-near-native
Pose758	33.6	24.436	-44.125	1.324	-69.886	-66.4549	-0.544761	-68.2756	-3.621	4.8	1.5411	non-near-native
Pose1409	28.1	22.132	-25.183	2.009	-49.324	-60.0425	2.70742	-66.7296	-1.09964	3.2	2.21032	non-near-native
Pose493	27.13	18.856	-44.625	-2.599	-60.882	-58.8105	-0.898874	-58.5237	-2.61105	-0.9	-3.24994	non-near-native
Pose718	34.6	15.155	-45.111	7.235	-67.501	-72.7342	-5.03929	-81.6819	-16.4719	8.3	-6.52471	non-near-native
Pose2241	31.2	54.704	2.104	-7.342	-45.258	-62.5153	-2.76148	-72.4405	-0.950157	-4.4	-5.25514	non-near-native
Pose551	34.88	15.96	-50.035	12.218	-78.213	-69.4008	0.294345	-71.7362	-8.96368	11.7	3.63269	non-near-native
Pose1113	31.85	25.981	-31.033	0.004	-57.018	-43.0065	-1.96474	-64.648	-9.43167	1.2	-7.2885	non-near-native
Pose1748	28.62	33.226	-15.951	2.406	-51.583	-72.1268	-2.59936	-76.8732	-3.63874	3.1	-0.174866	non-near-native
Pose1661	34.13	56.223	-20.239	3.413	-79.875	-67.8277	-1.57821	-73.7789	-3.54052	4.4	1.21353	non-near-native
Pose132	27.41	10.23	-56.787	-7.252	-59.766	-58.082	1.16193	-58.2784	-0.148207	-4.1	-4.23339	non-near-native
Pose962	40.73	43.659	-39.515	-2.479	-80.695	-104.614	-0.131416	-105.78	-11.4	1.2	-9.06	non-near-native
Pose423	37.83	22.208	-53.863	-4.666	-71.405	-63.3565	-0.535214	-63.9777	-1.47187	-3.2	-4.52468	non-near-native
Pose440	37.77	14.505	-53.263	12.72	-80.489	-85.1022	-1.36448	-84.8853	-20.1326	12.6	-5.51934	non-near-native
Pose609	38.17	36.487	-48.152	-4.22	-80.42	-75.0778	0.26096	-79.1156	1.89145	-2.1	-0.397695	non-near-native
Pose245	45.85	16.64	-60.433	7.155	-84.228	-76.2536	-0.130532	-87.5214	-3.18492	8.7	5.83357	non-near-native
Pose226	30.62	7.47	-52.429	13.059	-72.958	-62.5241	-1.37051	-77.0611	-9.7214	11.9	3.15074	non-near-native
Pose1060	27.92	18.058	-32.357	2.294	-52.708	-66.2173	-0.871999	-64.8608	-6.83545	4	-2.15191	non-near-native
Pose2293	31.87	41.769	5.592	-0.86	-35.316	-68.6907	-0.819664	-72.9688	-7.8966	3.2	-3.90694	non-near-native
Pose1097	33.52	36.131	-36.081	-6.197	-66.015	-57.3331	-0.50809	-61.9855	-0.155874	-3.7	-3.84029	non-near-native
Pose1129	34.54	13.251	-35.339	0.572	-49.162	-75.6513	-1.59998	-70.6761	-18.9368	3.4	-13.6431	non-near-native
Pose447	38.55	7.793	-52.967	2.409	-63.169	-65.4286	-2.16459	-69.8057	-7.27163	4.3	-2.24447	non-near-native
Pose624	38.32	27.006	-47.669	2.754	-77.429	-67.569	-0.843654	-74.1083	-0.0455987	5.3	5.25896	non-near-native
Pose904	30.65	29.448	-35.892	-5.851	-59.49	-65.0861	0.701576	-66.319	0.909653	-2.3	-1.48131	non-near-native
Pose1756	27.8	32.619	-15.559	9.744	-57.922	-71.473	-3.62851	-68.8262	-4.74298	10	5.73132	non-near-native
Pose1819	29.44	31.544	-13.912	1.428	-46.884	-56.0738	-0.676132	-60.4261	-8.46192	2.1	-5.51573	non-near-native
Pose1083	32.33	25.442	-31.677	2.995	-60.114	-55.2818	-4.55451	-78.9157	-10.5595	4.1	-5.40355	non-near-native
Pose1355	37.77	43.528	-29.443	2.657	-75.628	-68.31	-0.347983	-69.8364	-5.24147	5.3	0.582677	non-near-native
Pose1582	38.63	40.094	-22.67	-10.525	-52.24	-77.3301	-3.16	-87.3702	-3.01583	-6	-8.71425	non-near-native
Pose532	34.64	23.699	-50.74	-2.272	-72.167	-64.5861	0.424522	-72.1407	0.647205	0.4	0.982484	non-near-native
Pose1305	31.91	35.718	-27.444	3.243	-66.406	-91.382	-1.71493	-93.1604	-2.48186	4.1	1.86633	non-near-native
Pose2316	28.83	51.972	6.944	-0.884	-44.145	-98.2422	-2.26232	-94.0453	-9.34221	3.1	-5.30799	non-near-native
Pose1342	36.7	29.128	-29.814	1.914	-60.856	-69.9311	-5.02927	-72.3529	-8.48784	3.2	-4.43906	non-near-native
Pose1433	34.06	32.954	-27.233	-4.435	-55.751	-59.9865	-0.417446	-71.0481	-0.434606	-2.4	-2.79115	non-near-native
Pose2206	35.18	55.948	19.542	2.217	-38.623	62.0439	-1.73115	-79.609	-1.33446	0.6	-0.601014	non-near-native
Pose982	38.27	25.595	-38.88	-5.673	-58.803	-71.0255	-1.27503	-82.7924	-9.67512	-2.6	-11.3076	non-near-native
Pose344	29.46	17.458	-48.396	-5.36	-60.494	-54.7403	-0.376158	-57.7525	-1.83543	-3.1	-4.75189	non-near-native
Pose2274	32.4	53.079	4.011	-6.365	-42.702	47.2194	0.114224	-80.9754	-0.787251	-4.9	-5.60853	non-near-native
Pose529	42.2	27.22	-50.834	5.782	-83.836	-113.968	0.151253	-112.45	-20.6262	7.9	-10.6636	non-near-native
Pose1820	26.83	10.606	-13.894	10.345	-34.845	-52.8755	-3.92115	-56.6515	-10.7778	10.5	0.79998	non-near-native
Pose1573	34.74	17.274	-23.034	-5.731	-34.577	-69.8992	-3.79776	-89.2141	-10.685	-3	-12.6165	non-near-native
Pose885	29.72	8.269	-36.347	16.187	-60.803	-63.8415	-1.20231	-74.0613	-8.43028	14.9	7.31275	non-near-native
Pose805	37.79	36.418	-43.105	-4.411	-75.111	-67.3117	-1.78922	-81.6628	-11.8939	-2.7	-13.4045	non-near-native
Pose2271	29.49	31.063	3.809	6.703	-33.957	-57.6133	0.702695	-65.754	-4.78714	6.4	2.09157	non-near-native
Pose41	31.62	7.907	-63.75	-3.228	-68.429	-59.7692	1.32408	-60.1261	-0.0712845	-1.9	-1.96416	non-near-native
Pose2149	31.88	27.227	-1.976	0.06	-29.263	-59.0946	-0.278675	-72.6504	-11.2766	0	-10.1489	non-near-native
Pose140	38.32	18.199	-65.793	-4.943	-79.049	-70.4637	-1.62717	-72.7175	-9.95929	-2.4	-11.3634	non-near-native
Pose75	39.97	16.349	-70.354	2.198	-88.901	-82.0523	-5.59156	-90.3168	-8.59112	3.2	-4.53201	non-near-native
Pose1826	33.4	27.373	-13.516	-2.084	-38.806	-44.726	-1.5968	-73.28	-11.4587	-0.3	-10.6128	non-near-native
Pose2155	33.19	33.081	10.401	8.361	-31.041	-13.9086	-2.02293	-85.6174	-7.38235	9.9	3.25589	non-near-native
Pose1002	41.73	26.605	-38.508	6.862	-71.975	-86.6534	0.385687	-93.9148	-16.4182	9.3	-5.47638	non-near-native
Pose1251	33.66	31.177	-32.241	2.188	-65.606	-89.7806	-3.77362	-85.8547	-8.19462	5.2	-2.17516	non-near-native
Pose919	27.22	16.737	-35.637	-4.132	-48.242	-50.7099	-1.14388	-53.0973	-2.48401	-2.8	-5.03561	non-near-native
Pose1247	29.8	48.277	-28.647	3.106	-80.029	-67.942	-7.16256	-74.9351	-10.2227	4.1	-5.10043	non-near-native
Pose1058	34.09	24.401	-36.998	-3.883	-57.515	-54.4467	-3.1039	-70.9805	-4.48243	-1.5	-5.53419	non-near-native
Pose1558	42.21	35.453	-23.364	13.656	-72.473	-87.0698	-1.76029	-105.272	-19.6475	13.6	-4.08275	non-near-native
Pose452	30.26	26.603	-45.667	2.114	-74.384	-68.5444	-1.24934	-69.631	-2.00188	4.4	2.59831	non-near-native
Pose589	29.57	0.627	-42.387	4.152	-47.166	-60.6476	-0.313335	-60.2108	-7.26799	5.7	-0.841191	non-near-native
Pose1361	35.3	30.985	-29.234	-1.289	-58.93	-87.6717	0.340695	-94.4463	-10.2901	0.5	-8.76109	non-near-native
Pose1881	35.94	56.198	-10.615	5.604	-72.417	-63.7381	-3.40159	-68.3323	-4.90384	7.1	2.68654	non-near-native
Pose1160	36.93	30.402	-34.438	-6.773	-58.067	-66.4429	-1.27287	-68.1507	-8.02871	-2.9	-10.1258	non-near-native
Pose594	37.63	15.459	-48.584	11.935	-75.979	-62.7941	-0.384319	-82.7449	-17.6607	10.7	-5.19463	non-near-native
Pose1431	37.67	39.841	-27.345	2.237	-69.423	-71.9511	-5.82477	-85.051	-6.72633	4.3	-1.7537	non-near-native
Pose507	31.34	22.332	-44.417	0.455	-67.204	-73.9232	-0.661839	-78.6662	-9.32379	0.4	-7.99141	non-near-native
Pose982	29.84	30.346	-34.122	2.029	-66.496	-63.8306	-1.29071	-66.9887	-2.87846	4.1	1.50939	non-near-native
Pose1446	30.58	41.707	-24.346	-7.876	-58.176	-65.3602	0.803648	-83.1696	2.59298	-4.9	-2.56632	non-near-native
Pose1634	31.54	35.128	-18.896	3.221	-57.245	-71.7363	0.756881	-77.1503	-10.5086	6.1	-3.35774	non-near-native
Pose2223	34.88	65.507	25.351	-8.872	-31.284	-43.516	-2.62537	-95.4735	-8.62475	-5.2	-12.9623	non-near-native
Pose1517	38.81	36.705	-24.661	2.623	-63.989	-67.4973	0.0526249	-70.1307	-1.18175	4.8	3.73643	non-near-native
Pose818	34.43	35.9	-42.814	-3.714	-75.001	-55.7752	2.24309	-72.2053	2.67147	-1.4	1.00432	non-near-native
Pose225	31.18	12.071	-52.484	-1.579	-62.975	-51.9498	-0.0723933	-57.3173	-2.85544	-0.6	-3.1699	non-near-native
Pose2133	31.45	31.033	-2.698	-2.607	-31.125	-53.0236	0.428131	-59.3857	-4.63676	-1.2	-5.37308	non-near-native
Pose127	41.97	13.898	-66.41	3.17	-83.478	-108.931	1.11624	-110.957	-11.8082	3.1	-7.52738	non-near-native
Pose1118	28.47	16.088	-30.885	-2.031	-44.942	-40.6879	-3.30355	-49.6245	-5.20425	0	-4.68382	non-near-native
Pose1052	38.58	22.636	-37.152	11.862	-71.65	-65.26	-0.0504476	-77.0104	-2.62896	12.7	10.3339	non-near-native
Pose162	43.21	15.129	-64.548	-0.931	-78.746	-73.368	-1.21018	-95.6994	-11.5615	0.9	-9.50535	non-near-native
Pose654	34.51	16.277	-46.847	4.093	-67.217	-68.0487	-2.15263	-72.4176	-9.05914	2.3	-5.85323	non-near-native
Pose266	30.07	7.08	-50.657	2.592	-60.33	-55.8359	-0.624415	-63.1639	-5.70079	3.6	-1.53071	non-near-native
Pose540	29.12	12.981	-43.551	2.538	-59.07	-55.8867	-0.878008	-61.0784	-6.66406	3.8	-2.19765	non-near-native
Pose1085	35.53	6.265	-36.375	10.426	-53.066	-36.5544	-1.16864	-66.3734	-6.98761	10.7	4.41115	non-near-native
Pose209	45.96	13.896	-62.037	11.656	-87.588	-89.9432	-3.82369	-92.5752	-11.4999	11.4	1.05009	non-near-native
Pose346	32.5	16.963	-48.256	-6.647	-58.572	-65.761	-2.02184	-70.5158	-0.148527	-3.2	-3.33367	non-near-native
Pose1714	35.52	40.484	-18.43	-11.059	-47.855	-82.5079	-1.65552	-79.2108	-0.44602	-5.3	-5.70142	non-near-native
Pose182	45.76	35.605	-63.751	-7	-92.357	-88.1711	-0.168921	-95.7996	-11.4863	-3.2	-13.5377	non-near-native
Pose926	27.55	11.273	-35.502	-1.047	-45.728	-46.8817	-1.98779	-56.6074	-2.53572	0.3	-1.98215	non-near-native
Pose662	31.85	25.21	-41.115	-2.297	-64.028	-60.7426	1.96072	-69.3658	2.02775	-0.8	1.02497	non-near-native
Pose138	31.85	25.258	-56.188	1.456	-82.902	-65.2827	0.851011	-76.0242	0.362772	3.9	4.22649	non-near-native
Pose1645	30	34.498	-18.649	10.672	-63.82	-51.7424	1.77283	-57.1977	-4.68916	11.1	6.87976	non-near-native
Pose1697	29.49	32.044	-17.385	8.852	-58.28	-68.7456	-3.56575	-73.5115	-7.70275	10.1	3.16752	non-near-native
Pose470	36.59	18.816	-52.354	-7.646	-63.523	-63.2621	-1.06974	-65.4162	-4.82756	-4.6	-8.9448	non-near-native
Pose715	32.37	24.041	-39.772	-7.779	-56.034	-64.5052	0.901002	-71.6075	0.557172	-4.6	-4.09855	non-near-native
Pose771	31.21	20.449	-38.552	-3.044	-55.958	-54.485	0.29093	-54.5198	-1.06415	-1.4	-2.35773	non-near-native
Pose2159	30.3	58.528	-1.497	4.305	-64.33	-66.1994	-1.39885	-70.505	1.18638	4.6	5.66774	non-near-native
Pose1335	43.92	51.872	-29.973	3.757	-85.603	-104.698	-4.15906	-109.048	-20.8671	5.2	-13.5804	non-near-native
Pose1250	29.58	16.235	-28.627	-3.951	-40.911	-48.4836	-0.118599	-49.6802	-2.79324	-2.7	-5.21392	non-near-native
Pose2337	31.09	50.895	8.622	-10.449	-31.824	-51.7968	0.958271	-70.6672	1.97115	-6.2	-4.42596	non-near-native
Pose246	28	14.349	-51.192	-7.808	-57.732	-54.3877	0.364969	-53.0257	-1.31168	-4.8	-5.98051	non-near-native
Pose59	27.96	6.294	-61.465	-0.662	-67.096	-49.6649	-0.000516322	-56.8569	-5.96237	1.1	-4.26613	non-near-native
Pose886	33.59	23.976	-41.185	-3.561	-61.599	-61.143	-1.10904	-66.4112	-4.32791	-1.5	-5.39512	non-near-native
Pose1674	38.7	39.185	-19.789	13.855	-72.83	-93.8784	-0.714588	-100.478	-17.3392	12.4	-3.20528	non-near-native
Pose2204	34.25	46.344	19.181	0.161	-27.323	-55.3605	-4.30742	-94.4748	-10.386	1.9	-7.4474	non-near-native
Pose2164	29.35	39.491	-1.282	10.762	-51.536	-74.2549	-1.54979	-77.9775	-6.61511	12.2	6.2464	non-near-native
Pose1068	34.09	34.231	-36.719	2.055	-73.004	-88.4518	-1.3929	-96.533	-5.24361	6	1.28075	non-near-native
Pose845	32.06	23.415	-36.968	-5.646	-54.737	-62.9834	-0.85086	-70.8582	0.421548	-3.1	-2.72061	non-near-native
Pose259	40.25	17.963	-59.811	-3.794	-73.981	-96.3212	-1.19763	-95.6025	-10.3054	-1.8	-11.0749	non-near-native
Pose1815	30.9	36.537	-14.02	-7.338	-43.22	-69.2772	2.08401	-71.9718	0.359137	-2.5	-2.17678	non-near-native
Pose618	34.35	23.687	-47.773	-6.478	-64.982	-64.1966	-0.885143	-66.5012	-2.84199	-4.8	-7.35779	non-near-native
Pose1675	35.99	38.125	-19.729	-0.908	-56.946	-71.9978	-1.47955	-74.9079	-11.1634	1.3	-8.74706	non-near-native
Pose684	31.62	33.654	-40.604	7.248	-81.506	-75.1351	-2.44029	-83.9383	-3.80961	8.6	5.17135	non-near-native
Pose2384	31.9	53.271	12.197	-0.128	-40.945	-75.4776	4.55182	-87.9683	-6.60188	3.3	-2.64169	non-near-native
Pose197	31.87	30.772	-53.568	1.125	-85.465	-103.023	0.99233	-101.587	-0.9441	6.7	5.85031	non-near-native
Pose779	38.26	25.081	-43.758	8.451	-77.29	-120.729	-0.257432	-114.227	-23.0935	10	-10.7842	non-near-native
Pose1919	38.84	42.544	-8.162	-6.048	-44.659	-66.7677	-4.24935	-93.5233	-23.4281	-3.2	-24.2853	non-near-native
Pose1414	37.38	44.783	-27.924	11.081	-83.787	-122.111	-2.73361	-112.616	-18.8442	11.2	-5.75978	non-near-native
Pose196	31.62	20.43	-53.6	-2.391	-71.639	-65.7861	-0.972798	-68.4001	-2.82369	0.9	-1.64132	non-near-native
Pose1439	30.25	26.678	-24.528	1.57	-52.775	-88.7303	-2.65888	-89.8211	-21.2611	2.9	-16.235	non-near-native
Pose938	32.94	31.138	-35.159	-7.042	-59.255	-73.4451	-1.32436	-79.9471	-10.5241	-3.6	-13.0717	non-near-native
Pose945	36.54	26.033	-39.765	-10.787	-55.011	-84.2553	-3.89349	-90.616	-4.34268	-6.7	-10.6084	non-near-native
Pose438	36.27	20.067	-53.338	6.152	-79.557	-83.3429	-2.21406	-84.4837	-5.88343	5.5	0.204913	non-near-native
Pose1900	42.78	55.122	-9.257	12.696	-77.075	-121.925	-2.59555	-130.115	-21.2912	12.5	-6.66208	non-near-native
Pose742	29.59	15.528	-39.025	-2.537	-52.016	-54.0897	-1.02547	-52.5538	-2.11297	-1.6	-3.50167	non-near-native
Pose1303	36.69	46.978	-31.088	5.736	-83.803	-86.6861	0.489507	-96.8942	2.27823	7.8	9.85041	non-near-native
Pose484	34.87	23.589	-52.043	-2.806	-72.826	-63.2197	0.0561814	-73.3185	2.00758	-1	0.806822	non-near-native
Pose183	30.72	7.88	-54.108	9.686	-71.674	-59.2978	-0.772279	-64.1432	-7.79705	9.1	2.08265	non-near-native
Pose1505	31.31	50.326	-22.454	8.166	-80.947	-73.357	-0.374365	-80.1571	-5.02684	8.1	3.57584	non-near-native
Pose191	30.18	12.083	-53.716	-1.921	-63.878	-62.0612	-0.856213	-62.7222	-4.56446	0	-4.10801	non-near-native
Pose2221	37.74	52.547	24.408	-3.313	-24.826	-73.6354	-3.50837	-88.5984	-6.19153	-0.6	-6.17238	non-near-native
Pose1419	36.53	37.991	-27.646	-6.885	-58.751	-91.3195	-4.14582	-92.8687	-7.82649	-5.4	-12.4438	non-near-native
Pose1482	27.7	23.815	-23.22	8.8	-55.835	-53.8022	-0.409905	-57.5973	-0.488486	8.4	7.96036	non-near-native
Pose784	34.07	17.972	-43.672	4.63	-66.274	-77.3812	-2.44594	-80.5015	-8.60409	5.1	-2.64368	non-near-native
Pose1164	33.41	19.892	-34.386	-2.645	-51.632	-55.4257	-1.04534	-67.5336	-8.02564	-1.4	-8.62308	non-near-native
Pose1646	36.98	34.794	-20.742	-1.489	-54.047	-82.5165	-3.25814	-82.963	-10.2573	-1.3	-10.5316	non-near-native
Pose375	39.36	27.181	-55.045	-2.694	-79.532	-72.3556	-1.1732	-79.3045	-12.0043	-1.1	-11.9039	non-near-native
Pose2124	34.46	50.077	7.85	-11.733	-30.494	-92.0044	-1.12928	-99.8753	-5.9586	-5.6	-10.9627	non-near-native
Pose1577	31.63	53.099	-20.302	-5.481	-67.92	-83.69	-2.29862	-89.9881	-7.23462	-2.3	-8.81116	non-near-native
Pose406	28.9	11.978	-46.728	-2.403	-56.303	-52.5807	-0.0669073	-54.226	-3.20285	-0.8	-3.68256	non-near-native
Pose900	41.86	34.415	-40.861	11.334	-86.609	-88.3352	-2.17436	-93.8881	-6.23287	12.5	6.89042	non-near-native
Pose1603	31.59	52.861	-19.599	4.977	-77.436	-112.979	-3.62121	-117.979	-7.82359	6.5	-0.541231	non-near-native
Pose698	41.11	16.042	-45.775	-4.003	-57.814	-53.7685	-2.92102	-79.6768	-8.99611	-2.8	-10.8965	non-near-native
Pose1662	33.76	48.814	-20.177	3.048	-72.039	-82.2436	-1.3032	-88.5779	-7.9221	5.3	-1.82989	non-near-native
Pose740	31.01	28.167	-39.151	-5.973	-61.344	-74.2637	2.74131	-74.5756	2.16158	-2.6	-0.654578	non-near-native
Pose1963	43.94	45.373	-6.409	-4.327	-47.454	-102.818	0.132864	-103.157	-8.11915	-0.3	-7.60724	non-near-native
Pose2000	25.92	26.611	-8.151	1.051	-35.813	-29.0998	-1.75764	-54.5484	-5.92065	1.9	-3.42858	non-near-native
Pose665	31.51	21.631	-41.057	-6.941	-55.746	-62.9479	0.637892	-71.7238	5.44125	-4.8	0.097125	non-near-native
Pose1029	33.96	21.049	-37.819	-10.025	-48.843	-68.0453	-1.67641	-63.0888	-13.1205	-5.1	-16.9084	non-near-native
Pose1399	39.89	45.511	-28.476	2.941	-76.929	-108.566	-0.358114	-103.808	-21.8286	3.5	-16.1457	non-near-native
Pose550	45.1	30.345	-50.072	-3.619	-76.798	-113.235	0.147667	-103.629	-11.9531	-1.9	-12.6578	non-near-native
Pose742	35.75	43.669	-44.31	6.036	-94.016	-97.1595	-0.338198	-103.156	-3.2529	9	6.07239	non-near-native
Pose750	30.54	39.786	-38.961	-3.397	-75.351	-72.9925	0.605969	-80.1084	1.08636	0.4	1.37772	non-near-native
Pose601	28.03	7.533	-42.19	0.441	-50.164	-55.7301	0.126212	-56.2159	-4.34862	1	-2.91376	non-near-native
Pose1489	32.57	28.441	-22.986	-10.159	-41.268	-45.6274	-0.631791	-60.9065	-0.674147	-5.9	-6.50673	non-near-native
Pose928	35.25	41.116	-40.105	-1.408	-79.813	-77.3698	-0.307221	-88.0398	-1.89236	1.4	-0.303124	non-near-native
Pose553	28.66	11.209	-43.173	-1.22	-53.162	-48.3331	-1.7121	-59.9618	-8.22971	1.3	-6.10674	non-near-native
Pose202	34.27	13.296	-62.585	0.823	-76.704	-104.035	-0.616437	-97.8453	-8.63862	3.2	-4.57476	non-near-native
Pose772	36.35	25.26	-43.891	4.448	-73.599	-71.0494	-2.67981	-89.733	-5.1799	7.3	2.63809	non-near-native
Pose534	34.78	30.728	-50.608	-5.142	-76.194	-64.9626	-2.16104	-74.8487	-7.29813	-3	-9.56832	non-near-native
Pose1917	31.44	40.912	-10.8	1.161	-52.873	-44.3749	-2.77595	-60.6491	-6.26749	3.8	-1.84074	non-near-native
Pose141	30.64	10.842	-55.904	-1.301	-65.445	-59.8961	1.16653	-59.7663	-2.73842	-0.3	-2.76458	non-near-native
Pose328	31.61	16.806	-48.874	-11.222	-54.458	-54.6037	-1.33437	-57.781	-3.18805	-6.9	-9.76924	non-near-native
Pose554	40.43	39.045	-49.834	-3.293	-85.586	-62.4498	-2.89762	-83.6254	-11.9179	-1.2	-11.9261	non-near-native
Pose167	32.96	11.572	-54.793	7.566	-73.931	-66.5209	-5.12515	-69.4935	-12.617	7.3	-4.0553	non-near-native
Pose33	32.15	14.558	-64.937	-4.113	-75.383	-59.529	-2.48342	-62.649	-9.2918	-3	-11.3626	non-near-native
Pose751	33.59	26.618	-44.222	4.351	-75.191	-71.2322	-3.87553	-76.3282	-8.28166	5	-2.45349	non-near-native
Pose972	44.05	23.708	-39.229	4.739	-67.676	-109.377	1.86855	-120.006	-25.0469	5.3	-17.2422	non-near-native
Pose2064	33.72	75.696	1.706	10.031	-84.021	-95.2383	0.314247	-112.224	-0.938308	12.7	11.8555	non-near-native
Pose1938	35.67	49.251	-7.534	9.836	-66.621	-110.085	-2.02974	-109.265	-25.6311	11.1	-11.968	non-near-native
Pose914	27.96	33.987	-35.688	11.538	-81.213	-79.776	-2.2987	-84.8114	-2.96075	11.7	9.03533	non-near-native
Pose2227	28.71	50.363	1.339	4.051	-53.076	-55.5639	1.78672	-68.3925	-1.50358	5.3	3.94678	non-near-native
Pose23	40.41	13.76	-80.139	-4.776	-89.124	-85.7916	-1.44576	-90.8374	-13.2149	-1.7	-13.5934	non-near-native
Pose2261	29.92	49.695	3.05	7.873	-54.517	479.211	-0.497389	-81.6461	-2.07308	9.9	8.03423	non-near-native
Pose348	28.32	6.238	-48.148	-2.345	-52.041	-49.6658	1.10749	-57.0852	-2.61542	-0.7	-3.05388	non-near-native
Pose1779	28.91	43.886	-15.092	10.473	-69.452	-70.3301	0.0552306	-77.6417	-0.157925	11.8	11.6579	non-near-native
Pose1438	35.04	30.241	-27.143	-9.579	-47.806	-76.0447	-1.06943	-74.2468	-0.46326	-5.5	-5.91693	non-near-native
Pose1754	31.62	36.742	-15.636	-6.859	-45.519	-62.8554	0.275862	-75.3445	1.2235	-3.6	-2.49885	non-near-native
Pose161	35.44	6.073	-64.556	6.079	-76.708	-68.674	-2.10231	-71.2975	-18.2859	7.5	-8.95731	non-near-native
Pose964	34.45	24.882	-39.443	-10.222	-54.102	-71.7915	-1.5808	-69.3564	-7.79576	-6.3	-13.3162	non-near-native
Pose1254	32.56	24.056	-28.518	-4.113	-48.462	-59.7306	-0.701012	-60.3414	-11.0981	-2.5	-12.4883	non-near-native
Pose1381	42.98	16.987	-28.846	-0.352	-45.481	-55.6648	-1.89811	-105.398	-23.2574	1.9	-19.0317	non-near-native
Pose682	30.9	31.267	-40.685	-2.834	-69.118	-60.2575	-2.50659	-65.6172	-3.06641	-0.2	-2.95977	non-near-native
Pose1094	38.44	34.136	-36.166	10.099	-80.401	-88.4663	-3.22517	-88.7268	-1.1631	11.6	10.5532	non-near-native
Pose1023	30.59	47.361	-33.177	5.352	-85.89	-103.501	-0.417529	-101.889	-2.14201	8	6.07219	non-near-native
Pose1745	34.06	26.353	-17.333	11.26	-54.946	-35.3107	-0.843115	-77.5486	-20.9703	11.2	-7.67327	non-near-native
Pose2236	33.56	15.386	28.938	14.029	-0.476	244.115	-0.0552516	-64.4689	-13.185	12.4	0.5335	non-near-native
Pose2178	35.06	55.139	14.454	10.847	-51.532	-56.662	-1.40509	-118.59	-28.9851	12.3	-13.7866	non-near-native
Pose158	31.24	9.9	-55.027	3.024	-67.95	-78.7532	0.129172	-77.6213	-13.5081	5.7	-6.45729	non-near-native
Pose1414	32.94	44.888	-25.082	5.481	-75.451	-77.0673	-0.637773	-93.8189	-2.46105	7.8	5.58505	non-near-native
Pose925	27.43	34.117	-35.522	12.486	-82.125	-81.1075	-1.2145	-79.2314	0.234507	11.7	11.9111	non-near-native
Pose105	31.14	11.407	-57.897	-1.859	-67.445	-55.9283	-0.0691773	-57.2246	-7.24082	-0.2	-6.71674	non-near-native
Pose1883	34.71	42.853	-10.351	-8.426	-44.778	-87.1307	2.57072	-87.662	0.449739	-5.1	-4.69523	non-near-native
Pose937	32.46	34.29	-35.173	10.375	-79.838	-82.8885	0.425922	-100.076	-3.45207	11.3	8.19314	non-near-native
Pose713	35.85	22.393	-45.313	0.625	-68.331	-83.0624	-3.15199	-81.8321	-13.8627	1.7	-10.7764	non-near-native
Pose208	39	20.505	-62.04	0.791	-83.336	-102.186	1.0785	-100.841	-15.2392	1	-12.7153	non-near-native
Pose1075	28.1	17.969	-31.816	-3.345	-46.44	-58.2718	0.162251	-56.1725	-2.84625	-1.4	-3.96163	non-near-native
Pose85	38.11	28.493	-69.425	5.41	-103.327	-84.8862	-0.0424039	-93.73	1.00164	7.6	8.50148	non-near-native
Pose1953	30	23.355	-9.68	3.738	-36.773	-79.0875	0.3754	-74.4903	-3.63444	3.6	0.329004	non-near-native
Pose2027	34.21	33.884	-1.576	1.404	-36.864	-61.4129	0.529581	-77.295	-10.8242	1.9	-7.84178	non-near-native
Pose1444	26.79	45.766	-24.371	9.287	-79.424	-76.1682	-0.126579	-72.7978	3.43731	11.2	14.2936	non-near-native
Pose1728	37.37	38.772	-17.901	-5.721	-50.952	-64.3421	1.79167	-83.6715	-1.20551	-2.8	-3.88496	non-near-native
Pose2245	31.64	59.848	2.424	7.686	-65.11	-34.6302	-4.53876	-65.7048	-2.94373	9.4	6.75064	non-near-native
Pose1511	34.18	36.975	-24.926	2.754	-64.655	-58.3079	-4.05515	-72.6726	-3.01648	2.8	0.085168	non-near-native
Pose1461	36.85	54.008	-26.503	13.849	-94.359	-87.3167	-0.775346	-94.111	-1.57948	14.3	12.8785	non-near-native
Pose1707	36.81	37.153	-18.718	6.877	-62.748	-15.5761	-1.24062	-108.913	-4.7219	7.4	3.15029	non-near-native
Pose362	32.1	22.418	-47.915	-4.43	-65.902	-64.4848	1.68389	-69.7455	-5.08918	-1.8	-6.38026	non-near-native
Pose393	34.27	8.096	-54.531	-3.793	-58.834	-60.238	-1.31189	-60.2244	-12.7512	-1.8	-13.2761	non-near-native
Pose182	31.99	32.375	-54.11	5.219	-91.704	-75.1318	-1.48886	-82.2654	2.98679	6.9	9.58811	non-near-native
Pose1678	36.08	35.231	-19.645	7.422	-62.297	-71.7623	-2.61818	-72.3897	-10.184	8.8	-0.3656	non-near-native
Pose1246	31.99	40.783	-28.673	8.181	-77.637	-63.8395	-1.47791	-75.0004	-1.25421	9.2	8.07121	non-near-native
Pose983	27.92	32.891	-34.115	-8.412	-58.595	-59.8544	-0.568363	-60.7679	3.22232	-5.4	-2.49991	non-near-native
Pose931	29.79	32.35	-35.324	3.255	-70.928	-71.1734	-3.37651	-70.8684	-0.884366	3.6	2.80407	non-near-native
Pose1171	32.85	22.761	-29.83	3.678	-56.268	-74.9709	1.04476	-78.2915	-3.30303	4.3	1.32727	non-near-native
Pose1736	31.63	48.995	-16.159	5.575	-70.729	-95.0671	-1.26553	-86.771	-2.03979	8.3	6.46419	non-near-native
Pose1064	30.39	27.926	-32.194	1.221	-61.341	-68.7784	-3.62042	-68.6127	-0.0963308	1.8	1.7133	non-near-native
Pose1657	28.48	53.664	-18.337	4.994	-76.994	-69.0409	-0.613725	-73.4219	-2.17062	7.4	5.44644	non-near-native
Pose1115	35.63	30.124	-35.6	4.141	-69.864	-52.9591	-3.11275	-69.6182	-1.88949	4.1	2.39946	non-near-native
Pose586	31.56	43.082	-42.493	11.589	-97.164	-90.2335	-0.547649	-94.1824	-0.649535	13	12.4154	non-near-native
Pose1870	35.44	23.606	-11.694	8.768	-44.068	-64.3611	-0.859487	-71.6564	-11.5897	8.5	-1.93073	non-near-native
Pose881	34.97	17.701	-41.375	-6.505	-52.57	-56.5731	1.58613	-70.2772	0.32462	-4.1	-3.80784	non-near-native
Pose1693	34.79	40.254	-19.084	-9.738	-49.6	-66.6521	1.11844	-68.4441	-0.212683	-7.1	-7.29141	non-near-native
Pose1468	34.86	41.474	-26.231	2.721	-70.426	-55.155	-3.71963	-70.0259	-1.914	3.5	1.7774	non-near-native
Pose549	31.38	20.841	-43.284	8.376	-72.501	-65.1763	-2.73243	-69.0238	-8.13814	8.1	0.775674	non-near-native
Pose1158	28.06	29.61	-30.097	12.71	-72.417	-67.4825	-0.726128	-73.9771	4.11226	12.5	16.201	non-near-native
Pose1480	32.43	44.196	-23.258	8.904	-76.357	105.867	-0.925935	-82.4337	2.17167	10.1	12.0545	non-near-native
Pose1296	38.81	20.062	-31.236	-10.004	-41.294	-59.6851	-2.34007	-55.6094	-14.0206	-5.6	-18.2185	non-near-native
Pose1624	39.31	29.367	-21.65	-1.687	-49.329	-73.6833	-4.53774	-70.3704	-15.1373	-1.9	-15.5236	non-near-native
Pose629	37.25	8.471	-47.486	2.807	-58.764	-85.7553	-5.25331	-100.573	-25.156	3.3	-19.3404	non-near-native
Pose230	32.53	16.905	-51.967	9.579	-78.451	-81.0615	0.398225	-83.6491	-21.3871	10.5	-8.74839	non-near-native
Pose2545	27.6	37.984	38.759	9.914	-9.139	-67.8935	0.229798	-70.7682	-12.0613	11.9	1.04483	non-near-native
Pose1706	32.54	56.537	-17.228	10.271	-84.037	-88.2164	-1.1165	-88.7431	0.14076	11.7	11.8267	non-near-native
Pose1715	33.07	34.174	-16.999	-7.169	-44.004	-82.0068	0.565629	-77.1608	-2.20195	-4.7	-6.68175	non-near-native
Pose1056	25.9	24.285	-32.464	7.11	-63.859	-61.2444	-1.60274	-65.0567	-1.11778	7.9	6.894	non-near-native
Pose382	39.98	27.492	-54.914	-1.557	-80.849	-68.8616	-1.50668	-80.9352	-14.8381	-1.2	-14.5543	non-near-native
Pose175	32.11	21.949	-54.431	-6.603	-69.777	-63.0822	-0.830769	-60.5462	-10.5377	-3.6	-13.0839	non-near-native
Pose1498	39.33	25.132	-25.486	11.49	-62.107	-52.8802	-0.101243	-79.7739	-18.1086	11.9	-4.39774	non-near-native
Pose992	25.31	13.839	-33.857	-1.856	-45.841	-46.9713	1.09064	-49.1709	-0.564134	-1.1	-1.60772	non-near-native
Pose662	33.83	24.589	-46.633	-12.332	-58.89	-61.4785	-1.00467	-65.0163	-1.61508	-7.8	-9.25357	non-near-native
Pose2249	31.4	26.778	2.516	3.127	-27.388	483.974	0.64583	-98.1675	-11.8036	3.9	-6.72324	non-near-native
Pose273	33.27	0.207	-59.381	-10.298	-49.29	-57.9897	-1.72155	-55.8263	-6.59137	-6.8	-12.7322	non-near-native
Pose727	29.11	30.406	-39.443	10.718	-80.566	-65.8963	-2.32562	-78.0642	1.23343	10.3	11.4101	non-near-native
Pose1773	30.41	22.449	-15.241	1.546	-39.235	-20.0189	-1.26648	-57.5848	-14.23	1	-11.807	non-near-native
Pose2086	26.35	37.11	-5.001	-2.652	-39.459	-52.8341	-4.26752	-63.5914	0.0243421	-0.6	-0.578092	non-near-native
Pose1001	33.71	54.049	-38.522	1.997	-94.567	-89.4351	-1.66104	-101.066	-2.17603	4.4	2.44157	non-near-native
Pose2089	29.87	54.751	-4.934	-6.131	-53.554	-55.7358	2.02785	-75.6493	-0.265347	-2	-2.23881	non-near-native
Pose894	35.99	15.806	-41.035	-6.353	-50.488	-55.984	-0.566996	-58.9208	-11.8037	-4.6	-15.2233	non-near-native
Pose141	35.66	30.62	-65.719	8.831	-105.17	-89.8659	0.296926	-101.947	1.10342	10.1	11.0931	non-near-native
Pose2302	27.57	51.38	6.097	5.748	-51.031	-58.4309	-0.432497	-69.9939	-1.0678	7.5	6.53898	non-near-native
Pose207	29.05	20.059	-53.229	0.344	-73.632	-77.6406	-1.17982	-81.5728	-1.63138	4.7	3.23176	non-near-native
Pose1727	28.08	43.816	-16.46	9.467	-69.743	-63.1273	-1.06337	-78.0131	5.99223	11.1	16.493	non-near-native
Pose1373	27.93	8.386	-25.964	0.154	-34.504	-49.1378	-0.170669	-58.9197	-10.8725	1	-8.78525	non-near-native
Pose1893	32.6	15.806	-11.282	3.444	-30.532	-73.4373	-0.872204	-79.8653	-13.0285	3.9	-7.82565	non-near-native
Pose92	32.8	10.842	-58.965	5.719	-75.526	-74.7471	-4.71927	-73.0645	-9.59263	4.8	-3.83337	non-near-native
Pose113	30.82	4.77	-57.582	-2.447	-59.905	-51.1718	0.341816	-57.1834	-0.199245	-1.1	-1.27932	non-near-native
Pose721	31.03	30.452	-39.589	2.285	-72.326	-65.3788	-4.11317	-71.1434	-9.20087	2.2	-6.08078	non-near-native
Pose522	35.97	16.712	-51.038	-11.84	-55.91	-59.3645	-1.27043	-58.0543	-9.19909	-7	-15.2792	non-near-native
Pose1853	43.72	45.689	-12.296	4.192	-62.177	-111.342	-2.38981	-117.947	-20.8565	5.1	-13.6708	non-near-native
Pose1481	32.35	39.571	-23.228	0.984	-63.782	-43.3726	1.28754	-73.6849	-1.12387	2.6	1.58852	non-near-native
Pose1551	30.52	28.51	-21.157	8.166	-57.834	-69.0735	-1.38761	-70.846	-2.29774	8.6	6.53203	non-near-native
Pose1266	30.36	30.502	-28.286	-0.88	-57.908	-64.2321	-5.23579	-68.4184	-5.63033	2.1	-2.9673	non-near-native
Pose2309	22.91	33.005	6.368	4.975	-31.611	-73.1695	-0.0512789	-68.9509	-4.19261	6.2	2.42665	non-near-native
Pose739	33.12	23.919	-44.383	0.7	-69.002	-61.2171	-2.00639	-68.4004	-3.98794	1.7	-1.88915	non-near-native
Pose721	35.62	4.172	-45.009	8.602	-57.782	-71.5903	-1.1268	-79.5097	-18.9232	7.2	-9.83088	non-near-native
Pose275	35.38	24.156	-59.311	-4.658	-78.808	-75.6147	-1.64643	-80.6171	-9.43392	-2.3	-10.7905	non-near-native
Pose1567	34.26	48.682	-23.092	0.729	-72.504	-71.6	-3.69317	-84.8936	-0.37893	1.7	1.35896	non-near-native
Pose921	31.02	34.927	-35.592	9.375	-79.894	-78.9758	-0.603503	-87.4507	2.10227	8.1	9.99204	non-near-native
Pose1156	32.26	29.222	-30.125	12.373	-71.721	-76.3336	-0.439633	-83.8374	3.24433	13.1	16.0199	non-near-native
Pose128	30.67	12.903	-56.989	-9.017	-60.876	-70.5539	-0.63177	-67.7312	-10.0891	-4.8	-13.8802	non-near-native
Pose172	31.54	32.519	-54.527	2.477	-89.523	-69.8546	-4.28814	-84.5801	-6.88865	5.2	-0.999785	non-near-native
Pose2111	35.88	31.621	6.255	2.557	-27.923	-91.3837	-1.22897	-88.3287	-17.064	2.1	-13.2576	non-near-native
Pose335	34.51	12.984	-56.342	-11.49	-57.836	-46.0231	-2.19834	-65.5278	-10.9366	-7.8	-17.6429	non-near-native
Pose91	36.66	8.327	-69.082	-1.836	-75.574	-64.6913	-0.748592	-65.6301	-11.9535	-0.4	-11.1581	non-near-native
Pose1238	33.3	29.754	-32.63	1.03	-63.415	-68.687	-7.14782	-68.8072	-7.49299	3.6	-3.14369	non-near-native
Pose2027	30.01	27.09	-7.059	-2.922	-31.228	-64.8595	1.39377	-68.3969	-3.54841	-0.9	-4.09357	non-near-native
Pose51	30.82	7.81	-62.68	-0.062	-70.427	-54.7148	-3.4327	-60.3266	-7.49605	1.2	-5.54645	non-near-native
Pose1047	30.36	35.121	-32.66	-2.001	-65.78	-64.7016	1.55576	-64.6132	1.48406	-0.8	0.535654	non-near-native
Pose283	28.67	34.548	-50.336	4.288	-89.171	-81.9266	-2.23817	-82.0707	-5.23492	6.2	1.48857	non-near-native
Pose99	31.74	1.736	-58.738	-7.082	-53.392	-48.8736	-0.747421	-50.1979	-7.79416	-4.5	-11.5147	non-near-native
Pose2211	43.17	63.313	20.726	6.148	-48.735	101.491	1.32179	-92.6796	-26.0937	7.3	-16.1843	non-near-native
Pose1729	37	38.929	-17.895	5.817	-62.64	-93.6652	-8.00917	-101.245	-12.0812	6.5	-4.37308	non-near-native
Pose1024	30.6	21.342	-33.162	5.426	-59.929	-58.8212	-2.01292	-64.2409	-8.37037	6.3	-1.23333	non-near-native
Pose92	33.47	12.854	-69.062	3.887	-85.802	-74.5032	-2.67737	-77.7153	-5.47856	6.3	1.3693	non-near-native
Pose815	26	20.885	-37.61	7.415	-65.911	-41.6976	-0.199661	-63.8916	3.11391	8.7	11.5025	non-near-native
Pose734	29.65	32.51	-39.312	5.917	-77.739	-66.8029	-0.544755	-69.5436	-0.339893	6.7	6.3941	non-near-native
Pose2095	31.6	41.844	-4.727	3.101	-49.672	-43.5613	-1.51009	-70.1612	1.11745	3.1	4.10571	non-near-native
Pose2160	34.17	72.919	11.123	3.682	-65.478	-48.8706	-0.0629321	-91.2791	-7.84428	6.8	-0.259852	non-near-native
Pose2133	35.26	38.381	8.568	1.149	-30.962	-44.0609	-2.11009	-113.987	-17.0435	0	-15.3392	non-near-native
Pose2197	40.02	69.598	17.661	14.807	-66.744	-55.8316	-1.56577	-110.018	-3.44634	17.1	13.9983	non-near-native
Pose1166	32.52	30.191	-29.921	-0.445	-59.667	-61.5744	-2.3553	-62.9127	-7.91825	1.7	-5.42643	non-near-native
Pose344	36.16	25.317	-56.071	-1.356	-80.033	-69.1201	0.650436	-83.3417	-9.64552	-0.5	-9.18097	non-near-native
Pose1967	28.85	26.895	-9.39	3.822	-40.108	89.7388	-4.58132	-58.8069	0.755214	3.9	4.57969	non-near-native
Pose1535	34.55	62.369	-24.13	4.43	-90.929	-78.8098	-5.22264	-94.6874	-3.84145	5.5	2.0427	non-near-native
Pose756	25.77	26.535	-38.835	5.857	-71.227	-58.8344	-0.154594	-64.5742	-1.80622	5.8	4.1744	non-near-native
Pose1270	25.78	18.176	-28.179	7.388	-53.743	-50.0175	-0.794508	-55.0791	-5.49397	7.5	2.55543	non-near-native
Pose289	38.53	12.923	-58.433	10.446	-81.803	-81.2976	-1.17899	-80.2109	-22.0215	10.7	-9.11935	non-near-native
Pose1928	31.9	26.848	-10.398	-7.365	-29.88	51.2532	-1.44167	-77.6589	-3.06665	-6.1	-8.85998	non-near-native
Pose78	33.11	-3.707	-59.59	2.813	-58.695	-58.621	-3.21231	-66.2841	-17.1973	0.9	-14.5776	non-near-native
Pose760	33.05	25.594	-38.782	6.582	-70.957	-89.4481	-5.51268	-93.5603	-15.9441	8.8	-5.54969	non-near-native
Pose1608	29.84	30.265	-19.485	-0.678	-49.072	-60.0202	-1.05579	-62.6477	-0.984681	1.5	0.613787	non-near-native
Pose507	33.73	19.849	-51.37	-2.319	-68.901	-59.7506	-0.411744	-69.284	-12.4613	-0.1	-11.3152	non-near-native
Pose523	29.76	7.929	-43.96	0.595	-52.484	-45.9711	0.115695	-55.7441	-5.09317	1.2	-3.38385	non-near-native
Pose1280	31.96	36.038	-28.058	2.38	-66.476	-59.2123	-3.44092	-81.959	-9.96361	3.6	-5.36725	non-near-native
Pose811	30.52	16.723	-37.664	-3.123	-51.264	-59.1379	2.26187	-61.064	-4.30697	-0.2	-4.07627	non-near-native
Pose57	37.47	12.605	-73.439	-5.298	-80.746	-71.4677	-0.78808	-77.8693	-13.0615	-3.1	-14.8553	non-near-native
Pose505	33.23	16.135	-51.493	2.1	-69.728	-54.7464	-1.59889	-70.1133	-12.7012	3.7	-7.73108	non-near-native
Pose1163	43.84	22.687	-34.396	14.758	-71.841	-102.219	-0.993284	-97.9836	-29.3772	14.8	-11.6395	non-near-native
Pose462	27.12	21.898	-45.481	4.141	-71.519	-66.6238	-0.77963	-70.6464	-1.76717	5.7	4.10955	non-near-native
Pose1994	23.9	32.275	-8.46	6.558	-47.294	-57.7454	0.909089	-68.8066	-8.55627	6.8	-0.900643	non-near-native
Pose2074	33.49	29.878	2.594	13.879	-41.163	78.2003	-2.80209	-61.0644	-14.3668	12	-0.93012	non-near-native
Pose1840	36.93	31.23	-12.769	8.006	-52.005	-93.2686	-0.565556	-104.926	2.04826	7.5	9.34343	non-near-native
Pose967	34.17	19.608	-39.335	-4.71	-54.233	-70.7021	-2.11114	-77.139	-10.2594	-2.2	-11.4335	non-near-native
Pose631	42.1	41.23	-47.469	1.313	-90.012	-89.0117	-1.95432	-89.7427	-13.9086	4.1	-8.41774	non-near-native
Pose572	28.92	18.15	-42.774	-6.527	-54.396	-52.7373	0.134311	-57.5255	-1.63277	-3.2	-4.66949	non-near-native
Pose1889	42.5	34.502	-10.054	17.675	-62.231	-69.5513	1.21576	-76.6141	-21.4022	17.3	-1.96198	non-near-native
Pose681	32.32	17.931	-40.707	-2.442	-56.196	-63.3703	-1.81506	-60.0754	-6.44823	0.7	-5.10341	non-near-native
Pose1000	28.06	32.001	-33.677	1.451	-67.128	-57.5754	-1.91866	-64.1979	0.997362	2.1	2.99763	non-near-native
Pose2079	35.38	32.901	2.936	13	-42.965	-44.8337	-0.313741	-66.6282	-16.11	12	-2.499	non-near-native
Pose679	35.44	35.623	-46.191	4.801	-86.615	-79.0826	-2.17292	-80.666	-4.66163	6	1.80453	non-near-native
Pose1813	28.5	22.92	-14.096	-4.341	-32.674	90.6016	0.850403	-59.0702	-3.38538	-3.2	-6.24684	non-near-native
Pose1322	32.68	32.616	-27.116	-0.143	-59.59	-66.804	-5.31114	-68.1253	-3.29178	0.3	-2.6626	non-near-native
Pose1580	34.27	48.505	-22.809	7.143	-78.457	-78.4897	-3.05643	-97.6791	-1.47628	8.2	6.87135	non-near-native
Pose1245	31.31	43.035	-28.693	2.899	-74.628	-79.1991	0.586177	-78.642	1.79266	4.2	5.81339	non-near-native
Pose239	35.97	14.246	-60.805	-5.294	-69.758	-61.093	-0.28374	-66.0823	-12.4618	-1.7	-12.9156	non-near-native
Pose1760	30.32	27.599	-15.425	1.788	-44.812	-58.3905	-0.887712	-61.9535	-7.94901	2.6	-4.55411	non-near-native
Pose959	37.15	24.449	-39.55	-2.265	-61.734	-60.5154	-0.872589	-64.9053	-13.1096	-0.4	-12.1986	non-near-native
Pose867	33.49	27.237	-41.752	-8.992	-59.998	-61.363	-1.20145	-66.114	-14.013	-5.5	-18.1117	non-near-native
Pose403	29.6	23.368	-46.756	3.786	-73.909	-67.9699	-1.83107	-69.9866	-1.95283	4.7	2.94245	non-near-native
Pose2225	37.22	45.483	25.87	8.544	-28.156	-97.8803	-4.78022	-107.809	-22.1281	8.7	-11.2153	non-near-native
Pose663	29.24	26.662	-41.06	6.194	-73.916	-71.1861	-1.14847	-70.9065	-2.04308	6.6	4.76123	non-near-native
Pose573	31.24	53.739	-42.772	9.435	-105.946	-81.8121	0.67409	-101.224	-0.343812	12	11.6906	non-near-native
Pose1296	28.09	19.568	-27.571	2.497	-49.637	-66.0815	0.744918	-59.2368	-3.32917	3.2	0.203747	non-near-native
Pose1548	26.87	46.806	-21.23	7.469	-75.506	-57.4605	0.123439	-70.3464	1.0317	8.3	9.22853	non-near-native
Pose2447	30.14	65.995	18.568	9.815	-57.242	-95.0627	0.478154	-95.6027	5.03366	10.7	15.2303	non-near-native
Pose947	30.17	35.045	-34.923	1.313	-71.281	-79.6652	-4.49605	-90.4237	-6.51157	3.8	-2.06041	non-near-native
Pose880	33.37	32.011	-41.398	5.05	-78.459	-84.7925	-2.75175	-84.84	-14.4438	7.1	-5.89942	non-near-native
Pose869	35.84	41.575	-41.738	9.457	-92.771	-79.0506	-1.18655	-83.7397	-7.00503	9.9	3.59547	non-near-native
Pose530	27.85	15.813	-43.775	4.826	-64.413	-54.2472	-1.25925	-57.8431	-10.3352	4.5	-4.80168	non-near-native
Pose1370	29.57	29.742	-26.008	-0.434	-55.316	-62.776	-2.62889	-67.5189	-2.53389	-0.1	-2.3805	non-near-native
Pose2252	33.15	50.47	36.998	-10.282	-3.19	-58.9304	2.66455	-93.9254	-4.3751	-6.1	-10.0376	non-near-native
Pose1997	27.11	39.337	-8.291	2.864	-50.492	-53.2432	2.20077	-66.8963	-0.88009	4.6	3.80792	non-near-native
Pose558	28.54	27.578	-43.057	1.56	-72.195	-58.1587	0.222587	-70.4363	-5.37669	2.4	-2.43902	non-near-native
Pose2336	32.01	54.65	8.501	-1.831	-44.317	-59.8775	-2.71551	-73.3302	-4.02136	1	-2.61922	non-near-native
Pose652	34.79	20.201	-46.87	-0.144	-66.927	-57.8156	-0.380412	-59.4081	-13.0945	0.7	-11.0851	non-near-native
Pose2276	36.63	63.436	62.797	8.147	-8.786	-38.9384	-2.16995	-102.021	-22.5181	9.8	-10.4663	non-near-native
Pose1218	37.65	26.569	-33.174	0.071	-59.813	-59.0176	-2.71439	-70.9669	-12.2137	1.7	-9.29233	non-near-native
Pose1275	25.34	32.635	-28.122	-3.695	-57.063	-63.8267	1.87999	-71.0961	-5.69103	-1.3	-6.42193	non-near-native
Pose1575	33.98	49.135	-22.956	-1.969	-70.122	-77.1259	-5.96074	-83.3111	-7.38343	0.2	-6.44509	non-near-native
Pose56	40.12	0.568	-73.593	-2.145	-72.016	-63.7807	-5.11904	-78.6859	-15.4879	-0.1	-14.0391	non-near-native
Pose510	31.79	33.203	-44.32	-2.035	-75.489	-68.0809	-5.95947	-79.6895	-14.7093	0.7	-12.5384	non-near-native
Pose1207	31.72	28.558	-29.33	1.173	-59.062	-70.773	-3.06279	-70.7885	-1.84358	2.2	0.540778	non-near-native
Pose1912	33.06	31.263	-10.859	0.459	-42.581	-77.3274	-2.38754	-94.6913	-15.8431	4.9	-9.35879	non-near-native
Pose568	28.5	18.682	-42.834	-6.01	-55.506	-53.5003	1.13025	-58.8596	-1.63868	-2.5	-3.97481	non-near-native
Pose1003	37.68	9.477	-38.479	16.675	-64.631	-75.5695	-3.38989	-87.4342	-31.2533	15	-13.128	non-near-native
Pose42	34.59	1.863	-76.405	-2.659	-75.609	-64.6517	-1.60913	-68.4314	-10.4955	-0.9	-10.346	non-near-native
Pose914	37.97	27.045	-40.411	-1.304	-66.152	-80.9577	-1.07805	-80.2999	-10.2669	0	-9.24021	non-near-native
Pose1260	24.95	33.365	-28.405	-0.405	-61.365	-59.4132	-2.64535	-66.881	-2.52738	3.6	1.32536	non-near-native
Pose230	35.97	27.442	-61.1	12.246	-100.788	-91.8315	-0.73618	-94.53	3.57333	12	15.216	non-near-native
Pose2224	25.83	43.026	1.194	10.153	-51.986	-55.9822	0.0118263	-57.1698	-0.911602	10.7	9.87956	non-near-native
Pose1841	33.18	22.307	-12.766	12.949	-48.021	-70.1277	-1.13417	-72.8571	-22.8339	11.1	-9.45051	non-near-native
Pose181	32.91	-0.695	-54.151	10.974	-64.43	-79.2951	0.864771	-78.6424	-17.9321	11.5	-4.63889	non-near-native
Pose1299	43.94	30.752	-31.207	15.486	-77.445	-96.3601	-2.30623	-93.6928	-25.9685	13.4	-9.97165	non-near-native
Pose220	40.07	24.884	-61.483	0.493	-86.86	-76.5894	-0.813252	-78.6911	-11.9954	1	-9.79586	non-near-native
Pose613	33.34	11.401	-47.975	-2.723	-56.653	-52.3261	0.258995	-55.8046	-5.60759	-1.4	-6.44683	non-near-native
Pose1175	25.45	25.669	-29.761	2.48	-57.91	-56.6254	0.126429	-59.8601	-5.8471	3	-2.26239	non-near-native
Pose105	45.32	30.775	-68.019	1.502	-100.297	-72.7275	-0.463689	-98.0511	-5.24862	3.9	-0.823758	non-near-native
Pose1363	29.77	18.018	-26.123	-1.321	-42.82	-53.2231	-3.46054	-64.1062	-7.74852	0.6	-6.37367	non-near-native
Pose190	37.17	7.376	-63.048	-3.437	-66.988	-60.6002	0.200699	-58.8052	-11.5233	-1.3	-11.671	non-near-native
Pose148	36.82	20.209	-65.3	-2.604	-82.906	-69.5466	-1.77162	-74.9091	-13.9368	-0.7	-13.2431	non-near-native
Pose93	35.46	20.602	-69.003	-0.206	-89.4	-65.6188	-1.91624	-83.7016	-3.5945	2.9	-0.33505	non-near-native
Pose379	35.7	19.358	-54.974	4.4	-78.733	-67.2864	-0.61477	-77.5541	-12.2793	4.3	-6.75137	non-near-native
Pose1519	30.91	24.441	-22	0.339	-46.78	-69.7296	-4.71323	-66.5859	-5.32253	1.5	-3.29028	non-near-native
Pose1672	36.9	42.4	-19.93	5.033	-67.363	-88.4699	-5.34246	-105.557	-13.5552	6.2	-5.99968	non-near-native
Pose1955	39.97	39.484	-6.686	-1.613	-44.556	-25.2889	-2.64659	-82.3078	-12.3365	1.7	-9.40285	non-near-native
Pose1557	41.4	37.257	-23.401	9.308	-69.966	-99.2515	-0.790614	-99.2495	3.74947	7.2	10.5745	non-near-native
Pose50	25.01	3.426	-62.699	-6.505	-59.619	-59.0086	0.237662	-63.0203	-3.39706	-2.4	-5.45735	non-near-native
Pose1017	35.38	29.06	-38.181	5.172	-72.414	-74.3669	-3.39035	-75.4544	-3.42065	6.5	3.42142	non-near-native
Pose2311	30.02	42.745	6.595	11.015	-47.166	-98.006	2.27344	-104.521	2.11217	10.6	12.501	non-near-native
Pose2426	32.63	34.943	15.873	14.338	-33.408	-60.7567	-0.289328	-67.4934	-12.5981	12.8	1.46171	non-near-native
Pose623	31.34	22.009	-41.777	1.169	-64.956	-80.1574	-4.27833	-76.3288	-1.63231	4.5	3.03092	non-near-native
Pose1855	31.09	42.206	-12.653	5.427	-60.285	-54.5122	-0.867755	-61.0545	-10.0767	5.3	-3.76903	non-near-native
Pose999	33.09	30.743	-33.71	0.975	-65.428	-66.2132	-2.4651	-71.0344	-0.293701	2.3	2.03567	non-near-native
Pose293	29.16	4.346	-50.067	2.835	-57.248	-45.5298	0.508085	-57.3925	-5.71233	3.7	-1.4411	non-near-native
Pose2230	31.68	41.41	1.603	0.19	-39.997	-51.5452	-2.66079	-69.76	-4.32525	2	-1.89272	non-near-native
Pose857	42.73	58.501	-41.992	4.636	-105.128	-95.8192	-3.53262	-106.707	-5.5219	6.4	1.43029	non-near-native
Pose1106	30.11	33.065	-31.254	2.258	-66.577	-55.92	0.515905	-64.8027	-8.78699	3.1	-4.80829	non-near-native
Pose1383	32.69	34.242	-25.712	7.496	-67.45	-52.1195	-2.855	-67.1342	-0.826501	7.3	6.55615	non-near-native
Pose1746	33.76	16.473	-17.271	-1.922	-31.822	-52.9597	0.683854	-53.1602	-4.54178	0.4	-3.6876	non-near-native
Pose1622	33.33	35.571	-21.692	4.918	-62.181	-77.0081	-3.50674	-86.5225	2.26614	6.7	8.73953	non-near-native
Pose410	30.28	22.299	-46.686	4.86	-73.845	-67.785	-1.28387	-67.3526	0.903935	6.5	7.31354	non-near-native
Pose2434	27.53	36.54	16.921	6.921	-26.54	-41.4454	-3.04531	-51.8794	-3.88506	7.3	3.80345	non-near-native
Pose341	38.61	25.599	-56.201	9.434	-91.234	-68.6396	-3.81918	-88.5696	-17.5773	9.8	-6.01957	non-near-native
Pose258	30.39	5.61	-50.772	-3.756	-52.626	-50.6043	0.920929	-51.5743	-4.65967	-2.7	-6.8937	non-near-native
Pose2092	34.44	36.051	4.183	5.274	-37.142	594.337	-1.76941	493.214	-9.72592	4.4	-4.35333	non-near-native
Pose2145	34.5	40.257	9.564	-8.297	-22.397	-74.4056	-3.0137	-71.1728	-2.14422	-6.3	-8.2298	non-near-native
Pose2315	32.97	53.479	6.94	10.148	-56.687	-85.8781	-2.67478	-93.2332	1.95332	10.4	12.158	non-near-native
Pose329	43.25	46.886	-56.938	-2.258	-101.566	-100.175	-2.72276	-102.406	-0.00333206	2.8	2.797	non-near-native
Pose638	29.01	-0.147	-41.368	13.661	-54.883	-55.3169	-2.17746	-61.727	-20.5378	13.6	-4.88402	non-near-native
Pose521	32.44	11.887	-44.043	-5.963	-49.967	-53.2232	-0.733376	-52.7342	-13.7114	-4.5	-16.8403	non-near-native
Pose2449	30.8	34.015	18.831	17.159	-32.342	-69.6062	-1.35612	-72.6312	-12.9189	16.3	4.67299	non-near-native
Pose1966	24.11	37.591	-9.393	2.004	-48.988	-65.0764	3.37024	-77.2337	-0.925262	3.6	2.76726	non-near-native
Pose6	38.76	-9.404	-89.016	-5.219	-74.392	-78.5121	-3.38924	-85.1011	-15.0875	-2.8	-16.3788	non-near-native
Pose1331	29.15	22.283	-26.794	9.992	-59.069	-50.87	1.8165	-59.6032	-4.3832	10.1	6.15512	non-near-native
Pose528	30.51	12.337	-43.849	3.3	-59.485	-50.8131	0.277347	-57.2349	-5.37288	4.3	-0.535592	non-near-native
Pose1638	30.57	14.792	-18.802	-1.945	-31.65	-45.7717	-1.07173	-56.1439	-10.0335	-0.1	-9.13015	non-near-native
Pose794	29.34	27.686	-38.037	10.973	-76.696	-64.8628	1.85686	-63.7545	-10.4931	10.9	1.45621	non-near-native
Pose535	37.93	27.356	-50.579	11	-88.936	-89.1337	-2.49641	-102.108	-8.63204	9.9	2.13116	non-near-native
Pose536	44.77	47.576	-50.552	5.464	-103.592	-89.795	-5.7307	-106.74	-7.54937	7.2	0.405567	non-near-native
Pose1237	30.72	17.786	-28.806	-1.898	-44.694	-54.6755	-2.79568	-59.2916	-8.72529	-0.3	-8.15276	non-near-native
Pose2522	29.71	63.157	31.009	1.171	-33.319	-64.1039	-2.66684	-77.0758	2.55627	2.3	4.60064	non-near-native
Pose1911	24.21	50.304	-10.889	1.824	-63.017	-65.0216	2.03749	-76.1696	1.87098	4.2	5.88388	non-near-native
Pose1618	32.21	30.396	-19.215	-1.177	-48.433	-86.4028	-1.7525	-92.2775	-4.41219	-0.8	-4.77097	non-near-native
Pose368	27.75	-0.001	-47.752	1.988	-49.74	-53.4211	-2.08692	-58.6122	-12.5813	3.6	-7.72317	non-near-native
Pose351	29.23	13.737	-48.115	-1.366	-60.485	-55.2442	-0.775093	-55.9294	-6.51258	-0.8	-6.66132	non-near-native
Pose1133	29.12	26.574	-30.484	4.33	-61.388	-65.7498	-2.01224	-67.0111	-4.39093	6.3	2.34816	non-near-native
Pose446	32.05	43.206	-45.826	6.728	-95.76	-89.3261	-0.472116	-90.1177	4.32645	7.9	11.7938	non-near-native
Pose1518	43.18	22.147	-24.647	18.895	-65.689	-68.4153	0.86531	-90.6718	-28.8753	15.3	-10.6878	non-near-native
Pose1653	40.48	10.377	-20.303	16.585	-47.265	-65.4436	3.00469	-92.4871	-29.4968	15.6	-10.9471	non-near-native
Pose2350	30.41	68.852	10.034	10.701	-69.519	-114.25	-1.98584	-109.584	8.9895	9.4	17.4905	non-near-native
Pose1790	35.49	48.519	-15.477	-0.12	-63.876	-98.7499	-5.57186	-93.7813	-3.3647	2.8	-0.22823	non-near-native
Pose1076	34.36	29.718	-36.558	-3.822	-62.454	-68.0848	-7.73346	-80.2349	-15.5896	-1.6	-15.6306	non-near-native
Pose2533	31.71	42.306	33.612	3.58	-12.274	730.638	-1.49556	492.38	-8.59946	3.1	-4.63951	non-near-native
Pose1262	30.49	26.277	-28.37	3.157	-57.804	-62.1139	-4.3085	-69.2488	-1.18657	6.3	5.23209	non-near-native
Pose1770	25.6	39.277	-15.251	15.192	-69.72	-50.0467	2.83959	-62.8765	-2.75091	14.4	11.9242	non-near-native
Pose821	34.11	20.649	-42.768	8.17	-71.588	-65.5958	-3.39532	-68.4962	-2.30138	9	6.92876	non-near-native
Pose134	31.51	13.875	-56.692	-3.791	-66.776	-57.3398	-1.57899	-58.2	-13.1661	-2.1	-13.9495	non-near-native
Pose1054	30.16	34.835	-32.471	-2.092	-65.214	-63.6974	1.36939	-63.8138	-0.657731	-0.7	-1.29196	non-near-native
Pose2495	30.32	66.536	24.596	-1.355	-40.585	-42.2511	-0.833535	-92.5487	5.13175	0.2	4.81858	non-near-native
Pose46	34.25	12.526	-75.496	-4.684	-83.339	-95.3303	-2.23605	-92.3015	-16.3096	-3	-17.6786	non-near-native
Pose709	26.76	9.611	-40.002	-3.118	-46.496	-46.1557	-1.50519	-56.1023	-12.5993	-1.6	-12.9394	non-near-native
Pose2040	28.05	50.325	-6.735	3.529	-60.589	-40.9442	-1.34966	-80.9165	-8.41866	4.8	-2.77679	non-near-native
Pose1891	31.79	40.237	-11.288	2.625	-54.151	-67.3687	-0.758038	-67.1704	-4.65549	4.3	0.110059	non-near-native
Pose519	34.97	19.012	-51.071	-2.316	-67.767	-60.8849	-1.89193	-67.5659	-11.5754	0.6	-9.81786	non-near-native
Pose1415	35.47	30.243	-27.8	-4.345	-53.699	-36.1746	0.356123	-79.0497	-1.77492	-2.4	-3.99743	non-near-native
Pose890	32.1	18.868	-36.31	9.958	-65.136	-51.7883	-0.826764	-74.6014	-12.7746	10.5	-0.99714	non-near-native
Pose783	28.06	23.267	-38.322	-0.385	-61.203	-56.5679	-0.300937	-63.2167	-4.35299	0.3	-3.61769	non-near-native
Pose1351	35.3	22.667	-29.628	-2.979	-49.316	-68.5573	0.652864	-75.4244	-9.59852	-1.8	-10.4387	non-near-native
Pose701	30.12	13.477	-40.188	8.089	-61.755	-51.5153	-0.735015	-62.4751	-3.0681	8.2	5.43871	non-near-native
Pose1915	31.68	42.855	-10.815	2.256	-55.926	-72.2876	2.21726	-81.1968	-2.41712	4	1.82459	non-near-native
Pose2001	34.39	40.782	-3.774	10.429	-54.985	-9.4638	-3.42521	-73.5534	-7.38721	11.7	5.05151	non-near-native
Pose1049	37.74	28.311	-37.222	4.443	-69.977	-67.2934	0.429516	-86.1403	-10.8685	4.5	-5.28165	non-near-native
Pose585	34.95	30.385	-48.834	-0.276	-78.943	-73.5435	0.785801	-76.7785	-7.94944	2	-5.1545	non-near-native
Pose2468	32.24	71.25	20.871	1.572	-51.951	-85.8974	1.73103	-89.5668	7.55428	3.2	9.99885	non-near-native
Pose628	36.36	11.689	-47.548	-1.783	-57.454	-65.6302	-1.12746	-65.8702	-10.9499	-0.7	-10.5549	non-near-native
Pose381	41.19	28.675	-54.948	0.952	-84.576	-62.5153	-2.20377	-64.4404	-12.6631	3.3	-8.09679	non-near-native
Pose1451	35.17	28.063	-26.858	-4.143	-50.778	-54.4335	-0.283578	-59.2401	-8.40151	-2.5	-10.0614	non-near-native
Pose1203	42.86	54.703	-33.42	6.42	-94.544	-91.7157	1.03024	-98.6875	-7.17441	6	-0.456969	non-near-native
Pose2567	30.14	84.911	50.882	-3.429	-30.6	-94.9779	-2.68452	-92.5228	7.35336	-1.8	4.81802	non-near-native
Pose823	41.53	61.634	-42.742	5.524	-109.899	-92.9036	-2.34801	-110.161	1.23984	6.7	7.81586	non-near-native
Pose1769	29.91	37.008	-15.271	-6.658	-45.62	-83.4698	0.131804	-78.5629	-6.78735	-3.1	-9.20861	non-near-native
Pose1385	28.24	31.152	-25.688	2.743	-59.583	-57.1002	0.942857	-71.4786	-9.79768	3	-5.81791	non-near-native
Pose1605	28.88	14.081	-19.547	-4.395	-29.232	-53.6436	-0.787459	-54.0753	-6.68998	-2	-8.02098	non-near-native
Pose223	30.97	3.173	-52.537	-6.375	-49.335	-57.9208	-1.64305	-55.8858	-12.734	-2.5	-13.9606	non-near-native
Pose533	34.35	40.949	-50.652	10.803	-102.404	-99.1874	-1.1549	-101.473	-1.12635	12.5	11.4863	non-near-native
Pose539	33.49	18.952	-50.46	-2.382	-67.03	-60.8519	-0.227023	-59.9477	-11.8923	-1.6	-12.3031	non-near-native
Pose828	43.01	13.485	-42.612	17.453	-73.549	-88.353	-2.34358	-89.615	-27.1379	15.2	-9.22411	non-near-native
Pose400	33.99	13.39	-54.343	-8.072	-59.661	-73.1367	-5.06809	-75.3809	-13.253	-4.2	-16.1277	non-near-native
Pose1849	38.67	59.745	-12.521	1.69	-73.956	-92.7108	-4.96587	-96.7143	-3.56068	4	0.795388	non-near-native
Pose320	43.03	41.555	-57.309	2.839	-101.703	-110.233	-4.9886	-111.653	-13.2847	6	-5.95623	non-near-native
Pose768	31.72	22.886	-38.602	-1.1	-60.388	-50.6504	0.789195	-67.2557	-3.0466	-0.2	-2.94194	non-near-native
Pose1206	31.49	18.968	-29.35	0.396	-48.714	-69.1096	0.366712	-66.75	-4.41048	1.4	-2.56943	non-near-native
Pose403	35.15	17.138	-54.247	-4.87	-66.515	-72.7798	-3.63205	-76.7695	-13.4562	-2.4	-14.5106	non-near-native
Pose387	31.77	21.591	-47.285	6.288	-75.164	-61.0988	-0.447933	-69.3765	-2.56498	7.1	4.79152	non-near-native
Pose1597	31.28	34.252	-19.729	-5.319	-48.663	-81.817	-0.194123	-79.2495	-7.96667	-1.9	-9.07	non-near-native
Pose1140	33.63	32.79	-35.046	15.493	-83.329	-78.5972	-0.748455	-91.4341	-15.9446	15	0.64986	non-near-native
Pose1497	31.67	20.405	-22.755	-0.525	-42.635	-55.88	-1.22235	-57.0384	-6.90087	-0.2	-6.41078	non-near-native
Pose2069	33.88	39.396	2.034	6.853	-44.215	-100.232	-3.76626	-95.1196	-8.98894	9	0.909954	non-near-native
Pose1735	33.82	52.256	-17.694	10.653	-80.602	-105.136	1.5597	-104.15	-9.46598	11.1	2.58062	non-near-native
Pose107	28.76	15.869	-57.784	6.414	-80.066	-61.2076	-2.79784	-87.7976	-10.5306	6.7	-2.77754	non-near-native
Pose325	39.27	21.287	-57.198	-5.557	-72.928	-59.4489	-1.08451	-76.0935	-10.4017	-2.9	-12.2615	non-near-native
Pose2172	34.06	16.226	13.413	17.455	-20.268	32.8198	-0.934961	-71.2963	-18.5881	16.9	0.17071	non-near-native
Pose1248	29.69	27.826	-28.636	-4.098	-52.364	-72.8189	-4.04791	-79.4111	-12.8474	-3	-14.5627	non-near-native
Pose54	35.16	15.63	-73.763	-3.274	-86.119	-83.5278	-5.65803	-88.8299	-14.6937	-2.5	-15.7243	non-near-native
Pose1887	34.81	69.679	-10.156	7.693	-87.528	-39.4491	-6.42404	-108.463	4.03019	7.4	11.0272	non-near-native
Pose2161	29.56	29.79	-1.439	6.505	-37.735	-73.6675	1.77197	-71.7713	-17.4006	7.1	-8.56054	non-near-native
Pose745	32.1	23.731	-38.993	5.849	-68.573	-54.2641	-1.18231	-70.3844	-2.30884	6.5	4.42204	non-near-native
Pose332	37.59	6.216	-56.688	-1.599	-61.305	-61.6509	-3.55344	-82.8934	-13.899	-1.9	-14.4091	non-near-native
Pose1812	24.88	28.661	-14.129	6.209	-48.999	-81.2309	-0.384095	-73.4669	-8.63541	5.3	-2.47187	non-near-native
Pose835	30.4	19.804	-37.219	1.631	-58.654	-65.7081	1.50836	-68.5909	-4.04855	3.3	-0.343695	non-near-native
Pose1130	30.42	9.343	-30.699	-0.912	-39.13	-60.2193	0.356058	-58.26	-10.6331	-0.9	-10.4698	non-near-native
Pose739	30	26.386	-39.175	0.56	-66.121	-57.0435	0.547885	-65.8054	-0.690941	1.4	0.778153	non-near-native
Pose1635	28.26	35.231	-18.872	-0.824	-53.279	-59.9656	-2.01582	-63.3635	-8.78507	0.4	-7.50656	non-near-native
Pose934	32.49	39.369	-35.311	1.26	-75.939	-72.3602	1.13849	-75.6225	-10.2531	1.6	-7.62779	non-near-native
Pose2576	29.35	60.661	58.117	-3.029	0.485	-81.8708	-3.79831	-89.2713	5.63258	-2.8	2.26932	non-near-native
Pose373	34.84	22.819	-55.083	-1.889	-76.012	-66.6977	-0.292055	-66.4585	-2.94805	-0.1	-2.75325	non-near-native
Pose2334	31.86	20.936	8.393	-2.567	-9.976	-51.9938	-0.924887	-59.1997	-12.3429	-2.9	-14.0086	non-near-native
Pose595	33.12	8.038	-48.57	-2.867	-53.741	-63.1439	0.010121	-62.2236	-8.71667	-1.6	-9.445	non-near-native
Pose232	31.79	3.444	-51.869	10.748	-66.06	-68.7678	-1.07999	-69.9365	-15.6623	9.2	-4.89607	non-near-native
Pose204	29.14	19.799	-53.264	-4.518	-68.545	-78.3315	1.80579	-79.1724	-2.88215	-1.6	-4.19393	non-near-native
Pose1014	32.17	33.917	-33.326	0.332	-67.576	-52.5141	1.91969	-68.8348	-6.66359	1	-4.99723	non-near-native
Pose1059	31	30.353	-32.37	6.503	-69.226	-57.4356	-3.01	-59.7672	-4.29316	7.7	3.83616	non-near-native
Pose2049	30.94	40.219	-6.477	15.989	-62.685	-54.5014	-1.1618	-57.9758	-0.606797	15.6	15.0539	non-near-native
Pose690	33.1	33	-40.432	-6.453	-66.979	-60.9602	1.4962	-80.7307	-1.787	-4.4	-6.0083	non-near-native
Pose208	31.84	19.11	-53.229	3.461	-75.8	-69.956	-0.0820966	-71.446	-7.946	2.4	-4.7514	non-near-native
Pose1111	32.16	36.715	-31.091	7.81	-75.616	-72.0749	-4.06107	-82.9192	-7.42098	6.8	0.121118	non-near-native
Pose2053	31.4	50.909	-6.35	9.753	-67.012	-58.0838	2.00211	-69.5136	-0.212852	10.9	10.7084	non-near-native
Pose757	30.82	13.48	-38.81	1.042	-53.333	-42.27	-0.128345	-55.3348	-3.72482	2.5	-0.852338	non-near-native
Pose200	36.83	2.107	-62.646	-10.466	-54.287	-67.3647	-0.350294	-63.7907	-12.1304	-5.3	-16.2174	non-near-native
Pose1361	31.95	50.865	-26.138	11.308	-88.31	-53.4724	-0.201679	-81.4803	0.199439	11.1	11.2795	non-near-native
Pose1854	36.07	30.609	-12.241	6.536	-49.386	-108.083	-3.75407	-104.875	-17.673	9.8	-6.1057	non-near-native
Pose1452	37.58	16.085	-26.803	19.577	-62.466	-94.9127	0.858198	-88.2179	-34.2758	16.8	-14.0482	non-near-native
Pose1359	34.62	-3.639	-29.326	18.133	-43.82	-38.2295	2.01002	-84.4829	-26.809	17.5	-6.6281	non-near-native
Pose1851	29.84	36.87	-12.753	5.073	-54.696	-51.5055	-4.19047	-58.9623	-5.00339	6	1.49695	non-near-native
Pose1073	34.48	24.372	-36.595	-3.039	-57.928	-69.4418	-0.115346	-74.8737	-6.49508	-0.1	-5.94557	non-near-native
Pose1617	36.83	58.808	-21.76	3.031	-83.599	-82.7058	-4.77918	-90.7908	-5.29351	4.6	-0.164159	non-near-native
Pose1897	33.32	53.826	-9.454	14.744	-78.023	-69.4275	-0.671809	-67.9069	1.69517	15	16.5257	non-near-native
Pose316	34.52	7.614	-57.377	-2.114	-62.877	-52.8905	-0.0937432	-53.8898	-10.2306	-0.9	-10.1075	non-near-native
Pose1198	30.3	29.744	-29.471	2.767	-61.983	-50.0529	-3.67835	-72.6492	-5.96725	4.4	-0.970525	non-near-native
Pose901	30.01	22.369	-35.937	3.497	-61.803	-58.388	-1.57106	-61.3524	-7.0212	3.2	-3.11908	non-near-native
Pose2117	28.25	25.806	-3.35	-0.109	-29.047	1013.4	-2.76902	-48.7889	-9.6416	1.5	-7.17744	non-near-native
Pose2174	31.89	25.896	-0.722	16.187	-42.806	-25.612	0.377871	-55.9833	-9.42668	14.7	6.21599	non-near-native
Pose564	33.79	22.447	-49.494	-4.893	-67.048	-90.923	-4.74174	-90.1389	-13.4554	-4.8	-16.9099	non-near-native
Pose2338	30.61	45.474	8.868	10.459	-47.065	-60.6971	-3.94565	-77.026	-3.42606	11.5	8.41655	non-near-native
Pose1100	32.7	34.648	-31.396	8.922	-74.965	-83.3778	-2.54767	-83.7992	-3.90123	7.1	3.58889	non-near-native
Pose2488	32.73	61.508	23.63	-3.543	-34.334	-68.1335	-1.09316	-84.4687	-0.0394601	-1.7	-1.73551	non-near-native
Pose531	36.03	22.338	-50.767	12.59	-85.695	-89.357	-2.34017	-89.492	-10.2252	12.2	2.99732	non-near-native
Pose955	39.92	41.927	-39.623	10.538	-92.089	-66.9678	1.70049	-82.1488	2.97904	11.6	14.2811	non-near-native
Pose496	27.73	35.089	-44.586	-6.421	-73.254	-83.188	1.38213	-82.6018	-3.86975	-3.7	-7.18278	non-near-native
Pose1507	29.11	16.981	-22.336	3.794	-43.111	-54.3818	0.543495	-59.6975	-5.99862	4.6	-0.798758	non-near-native
Pose1995	27.57	44.803	-8.333	9.414	-62.55	-73.7568	0.273889	-79.0065	-1.58675	11.4	9.97193	non-near-native
Pose1405	26.76	27.039	-25.292	1.413	-53.744	-42.0923	-0.698431	-53.9496	-1.77604	2.2	0.601564	non-near-native
Pose43	31.81	-3.237	-63.421	-2.355	-57.829	-51.2233	-1.03861	-51.0681	-11.4074	-0.6	-10.8667	non-near-native
Pose2115	31.19	48.709	-3.489	9.584	-61.782	-77.4173	-3.24323	-73.9329	-5.80326	10.6	5.37707	non-near-native
Pose1997	36.25	35.888	-4.077	5.767	-45.732	-88.3391	-3.80431	-99.2548	-11.0362	6.9	-3.03258	non-near-native
Pose400	28.54	18.311	-46.825	-6.28	-58.857	-61.5751	1.7755	-68.2606	-1.48994	-4.3	-5.64095	non-near-native
Pose2568	28.75	71.505	54.381	10.874	-27.998	-42.6774	-1.85953	-61.0974	-7.54254	11.3	4.51171	non-near-native
Pose2547	31.39	73.261	40.378	8.135	-41.018	-64.6028	-4.03772	-70.1296	-5.14831	8.6	3.96652	non-near-native
Pose49	31.12	6.955	-62.709	-1.06	-68.604	-64.5955	1.53519	-71.0264	-6.79469	0.5	-5.61522	non-near-native
Pose1379	34.54	23.561	-28.893	3.592	-56.046	-71.2359	-2.66191	-85.2833	-5.71777	4.6	-0.545993	non-near-native
Pose629	30.69	25.319	-41.613	0.396	-67.328	-70.0503	-2.19483	-81.3257	-14.2005	2.6	-10.1805	non-near-native
Pose2356	27.73	48.523	10.307	10.047	-48.264	-50.3443	-5.06869	-63.4375	-0.874675	10.9	10.1128	non-near-native
Pose672	29.23	31.679	-40.827	3.84	-76.347	-66.4921	-0.8401	-75.1803	-3.20177	5.7	2.81841	non-near-native
Pose1680	27.74	30.46	-17.812	8.395	-56.667	-47.7716	-0.80611	-59.5865	-0.802009	7.7	6.97819	non-near-native
Pose1046	33.33	22.726	-37.342	-0.261	-59.807	-71.6041	0.625914	-75.7983	-6.42117	1.2	-4.57905	non-near-native
Pose2085	29.84	50.247	-5.013	1.446	-56.706	-63.3777	-0.594773	-67.1269	-2.51422	2.9	0.637202	non-near-native
Pose1093	31.87	34.132	-31.532	6.664	-72.328	-52.4799	-0.409258	-62.5597	-3.4532	6.6	3.49212	non-near-native
Pose1971	28.28	38.241	-9.293	2.279	-49.812	-64.0425	-1.44682	-61.5441	-9.01694	1.3	-6.81525	non-near-native
Pose1138	30.45	31.355	-30.413	7.327	-69.095	-57.1759	-1.49455	-60.8835	-3.27058	8.4	5.45648	non-near-native
Pose1769	34	47.14	-16.43	8.175	-71.745	-74.6226	-0.277639	-76.5425	-4.74964	9	4.72532	non-near-native
Pose2404	31.74	46.404	13.653	9.825	-42.576	-66.5413	-0.304527	-70.7961	-3.74331	11.3	7.93102	non-near-native
Pose1000	36.28	46.47	-38.563	9.609	-94.642	-83.9066	3.75844	-83.2978	3.48957	10.6	13.7406	non-near-native
Pose1435	36.18	39.899	-27.199	7.114	-74.212	-67.713	1.5239	-75.8268	-0.530641	9.2	8.72242	non-near-native
Pose924	29.5	31.911	-35.569	6.385	-73.866	-74.1887	-1.02456	-77.9751	-4.52525	7.6	3.52727	non-near-native
Pose1925	38.49	38.038	-8.022	-0.987	-45.074	718.299	-0.0118096	-60.5456	-8.41707	-0.3	-7.87536	non-near-native
Pose2172	28.84	43.798	-0.75	4.189	-48.737	-57.056	-0.585285	-64.3556	-2.79164	5.6	3.08752	non-near-native
Pose239	32.73	11.131	-51.543	-2.57	-60.105	-55.0307	-2.2586	-57.7067	-4.33162	-1.9	-5.79846	non-near-native
Pose1070	30.18	25.476	-31.97	12.34	-69.786	-68.7952	-1.97167	-76.3736	-8.27391	12.6	5.15348	non-near-native
Pose1183	36.75	40.937	-33.869	1.329	-76.135	-92.1731	-5.07829	-95.9287	-2.13049	4.1	2.18256	non-near-native
Pose952	31.87	20.838	-34.828	-2.783	-52.883	-54.9683	-0.116334	-64.7746	-9.61086	-0.8	-9.44977	non-near-native
Pose2135	31.65	51.723	-2.497	10.875	-65.095	-62.6369	0.0200569	-72.9446	-1.43942	11.2	9.90452	non-near-native
Pose1086	29.99	35.425	-31.645	5.888	-72.958	-64.4725	-2.42086	-74.7979	-6.25946	6.5	0.866486	non-near-native
Pose307	44.43	33.801	-57.866	4.498	-96.164	-94.918	-7.70595	-104.533	-12.7428	7.1	-4.36852	non-near-native
Pose2198	29.21	32.923	0.096	3.265	-36.092	-65.3288	-0.318955	-64.5819	-7.52256	3.9	-2.8703	non-near-native
Pose1726	30.41	46.095	-16.506	7.825	-70.424	-55.6896	-0.541357	-63.4119	-8.71124	8.9	1.05988	non-near-native
Pose987	38.96	34.355	-38.766	5.699	-78.82	-72.2212	-3.05004	-88.5663	-12.5178	5.9	-5.36602	non-near-native
Pose460	32.53	22.277	-45.527	13.215	-81.019	-73.094	-1.78773	-78.1534	-10.2711	13.7	4.45601	non-near-native
Pose791	29.65	22.124	-38.081	-5.676	-54.528	-66.2342	-3.90552	-70.0972	-12.3498	-3.3	-14.4148	non-near-native
Pose1020	31.52	40.511	-33.294	-2.588	-71.217	-68.7705	0.69409	-79.9486	-9.68752	-1.7	-10.4188	non-near-native
Pose1830	36.83	67.363	-13.165	7.158	-87.685	-83.5338	-5.02598	-110.043	5.04724	8.3	12.8425	non-near-native
Pose129	34.67	19.287	-66.356	-5.678	-79.965	-73.2678	-3.16027	-89.4586	-17.3856	-2.2	-17.847	non-near-native
Pose1382	34.09	37.948	-28.83	5.063	-71.841	-67.6504	0.0448678	-77.7432	-4.71857	6.7	2.45329	non-near-native
Pose326	29.38	19.015	-48.949	5.325	-73.289	-46.6153	-0.768928	-61.5621	-4.40439	5.3	1.33605	non-near-native
Pose1243	35.25	28.25	-32.509	4.562	-65.321	-68.185	-1.59058	-77.7017	-4.82553	5.4	1.05702	non-near-native
Pose186	31.38	25.761	-53.885	11.701	-91.347	-79.7036	-2.1454	-88.4504	-11.9969	12.9	2.10279	non-near-native
Pose1560	42.46	41.726	-23.342	13.193	-78.26	-51.4896	-0.132932	-79.3849	-8.16615	13.4	6.05046	non-near-native
Pose1231	29.51	38.566	-28.977	5.22	-72.762	-63.928	0.0616895	-72.6903	-2.30144	6.3	4.2287	non-near-native
Pose2102	41.2	49.447	4.996	7.604	-52.055	-108.039	-9.1507	-111.088	-20.7723	9.2	-9.49507	non-near-native
Pose446	35.57	22.214	-52.978	10.994	-86.186	-77.9829	0.217219	-83.0388	-6.14089	11.7	6.1732	non-near-native
Pose2288	29.73	52.507	5.368	8.324	-55.463	-43.0933	3.2163	-87.9576	-5.09176	8.8	4.21742	non-near-native
Pose25	31.26	12.294	-66.254	10.231	-88.778	-74.5259	-1.26596	-79.9262	-8.35887	9.9	2.37702	non-near-native
Pose481	28.17	14.91	-44.959	-0.551	-59.318	-55.1502	-2.37586	-67.7036	-11.7585	0.7	-9.88265	non-near-native
Pose1821	37.23	45.453	-13.722	5.493	-64.668	-116.756	0.547475	-105.409	-8.62513	7.7	-0.062617	non-near-native
Pose1688	33.46	31.69	-19.303	9.253	-60.245	-75.9945	-1.33879	-74.7934	-8.5432	10.7	3.01112	non-near-native
Pose2198	34.02	19.954	17.846	19.327	-21.435	-85.5468	-0.851124	-83.6513	-28.3906	17	-8.55154	non-near-native
Pose492	26.85	19.548	-44.662	-0.2	-64.01	-46.8151	-0.393431	-54.1399	2.03718	2	3.83346	non-near-native
Pose2161	34.78	65.512	11.161	7.743	-62.094	-86.4594	-0.548746	-101.939	-8.27802	9.5	2.04978	non-near-native
Pose1435	28.73	34.624	-24.59	8.405	-67.619	-56.8243	-1.07042	-59.9232	-3.3811	6.9	3.85701	non-near-native
Pose1961	33.51	43.426	-6.454	0.054	-49.934	-68.522	1.07127	-80.1404	-11.5752	0.3	-10.1177	non-near-native
Pose679	31.07	39.205	-40.722	-2.358	-77.568	-41.4565	3.64973	-69.4947	-1.57767	-0.1	-1.5199	non-near-native
Pose1484	38.75	21.193	-25.788	18.614	-65.594	-83.1384	-0.713759	-85.5926	-23.2704	16.8	-4.14336	non-near-native
Pose1394	29.2	33.092	-25.388	4.419	-62.899	-52.2231	-3.04853	-63.9717	-5.50794	5.5	0.542854	non-near-native
Pose532	31.61	26.791	-43.727	3.925	-74.443	-56.1077	-0.312481	-66.5908	-4.27048	5.7	1.85657	non-near-native
Pose2168	37.18	46.386	12.838	8.851	-42.399	-71.2036	-1.11201	-77.9543	-6.13128	8	2.48185	non-near-native
Pose1235	28.75	26.976	-28.879	-0.374	-55.482	-67.5861	-4.05089	-68.4096	-16.4102	3.2	-11.5692	non-near-native
Pose847	34.75	30.754	-42.197	3.801	-76.752	-64.834	-2.09396	-66.1674	-8.96951	4.4	-3.67256	non-near-native
Pose2188	29.12	48.584	-0.27	6.732	-55.586	-63.6315	-0.0461947	-66.249	-2.29712	7	4.93259	non-near-native
Pose1640	26.36	33.027	-18.795	7.355	-59.177	-52.4351	-1.36679	-52.4899	-2.53048	8	5.72257	non-near-native
Pose1983	33.62	31.089	-5.228	2.481	-38.798	-68.4346	0.0780751	-81.1746	-13.4621	2.4	-9.71589	non-near-native
Pose205	27.8	19.831	-53.241	-3.899	-69.174	-72.2288	-0.287847	-80.0376	-6.60131	-1.5	-7.44118	non-near-native
Pose498	28.47	19.837	-44.553	3.016	-67.407	-53.4285	-0.637618	-57.3213	1.3069	2.9	4.07621	non-near-native
Pose630	37.16	35.721	-47.469	-1.924	-81.265	-86.8836	-2.2222	-88.5392	-1.78834	1.6	-0.009506	non-near-native
Pose1727	34.79	17.652	-17.902	-2.554	-33	-47.1336	-1.10818	-54.21	-6.04911	-1.5	-6.9442	non-near-native
Pose931	35.23	29.354	-40.071	-2.122	-67.304	-64.2541	-1.48033	-70.1959	-11.9045	-0.8	-11.514	non-near-native
Pose1043	31.42	21.253	-32.69	1.374	-55.317	-64.6137	1.94242	-65.3904	-3.21963	2.7	-0.197667	non-near-native
Pose2473	29.66	44.525	21.587	2.775	-25.713	-47.2765	-2.70139	-72.9606	-16.199	5.6	-8.9791	non-near-native
Pose804	32.19	36.696	-37.832	-1.308	-73.22	-52.9609	1.17189	-69.1691	-2.61232	1.9	-0.451088	non-near-native
Pose90	31.84	3.893	-58.992	-2.84	-60.044	-54.9341	-1.29677	-57.6707	-11.6971	-0.8	-11.3274	non-near-native
Pose177	26.47	4.674	-54.384	2.043	-61.101	-51.5501	-0.911325	-55.8562	-11.4412	1.9	-8.39708	non-near-native
Pose299	36.43	17.561	-58.152	2.688	-78.401	-53.0242	-1.36052	-69.5516	-11.5134	3.1	-7.26206	non-near-native
Pose413	29.44	2.841	-46.539	2.435	-51.816	-44.5391	-0.0942522	-45.4548	-5.41852	2.4	-2.47667	non-near-native
Pose598	35.9	23.396	-48.516	-5.482	-66.431	-78.2344	-1.27984	-81.6586	-8.76108	-3.1	-10.985	non-near-native
Pose2239	33.53	83.185	30.93	-0.494	-51.76	-58.8798	-2.16665	-84.9082	8.84598	0.8	8.76138	non-near-native
Pose89	32.02	10.078	-59.01	-1.888	-67.2	-66.7189	0.276518	-70.4322	-9.36559	-0.2	-8.62903	non-near-native
Pose312	34	13.485	-57.544	4.611	-75.64	-87.9213	-1.13679	-89.4645	-10.3033	4.9	-4.37297	non-near-native
Pose42	31.46	-3.663	-63.454	-0.82	-58.971	-62.7316	-0.990031	-63.2744	-9.83322	-0.4	-9.2499	non-near-native
Pose1364	28.55	25.032	-26.094	-4.157	-46.97	-36.4361	-1.2926	-60.5604	-13.4993	-1.1	-13.2494	non-near-native
Pose151	31.73	8.82	-55.482	-1.798	-62.504	-68.0263	-1.02051	-65.9938	-8.2455	0.1	-7.32095	non-near-native
Pose1144	28.45	20.186	-30.332	0.445	-50.963	-49.8037	-0.464747	-58.9173	-3.00727	0.8	-1.90654	non-near-native
Pose111	31.91	11.149	-57.673	-1.846	-66.977	-60.0605	-2.07527	-64.9334	-5.67411	-0.5	-5.6067	non-near-native
Pose1679	31.13	28.357	-17.828	4.525	-50.71	-52.9817	-0.848388	-56.951	-2.8586	4.2	1.62726	non-near-native
Pose1986	27.62	33.961	-8.813	1.099	-43.874	-75.5631	-0.0148848	-82.7188	-11.7175	1.6	-8.94575	non-near-native
Pose778	32.17	33.068	-38.4	9.261	-80.729	-87.1269	-1.6792	-86.4498	-6.8206	10.5	4.36146	non-near-native
Pose1061	33.56	37.42	-36.82	16.903	-91.142	-79.7691	3.75867	-92.2683	-9.2725	15.3	6.95475	non-near-native
Pose1446	38	31.612	-26.974	11.703	-70.289	-31.0976	0.977787	-94.3146	-11.3219	12.3	2.11029	non-near-native
Pose349	25.35	5.727	-48.133	2.047	-55.906	-64.6206	-1.07706	-64.9911	-11.6416	2.2	-8.27744	non-near-native
Pose471	35.42	26.677	-52.335	-7.697	-71.315	-72.4676	-4.17122	-81.8221	-14.6804	-4.6	-17.8124	non-near-native
Pose1157	28.81	39.509	-30.111	5.495	-75.115	-82.4251	-7.37664	-92.6613	-9.61284	7.1	-1.55156	non-near-native
Pose324	32.86	9.378	-49.01	-4.679	-53.709	-66.045	0.0782107	-68.545	-9.73295	-3.6	-12.3597	non-near-native
Pose862	35.25	17.25	-41.903	1.011	-60.164	-82.6772	-6.01924	-83.2458	-10.2326	2.1	-7.10934	non-near-native
Pose2230	33.33	28.597	27.938	22.271	-22.931	-77.3227	-0.879837	-87.606	-30.6465	18.5	-9.08185	non-near-native
Pose1899	30.48	50.432	-11.146	2.446	-64.023	-64.6129	0.308175	-81.9936	-2.47927	5	2.76866	non-near-native
Pose2378	28.46	43.73	11.941	10.178	-41.967	-87.4379	4.34853	-91.6319	-8.19759	11.1	3.72217	non-near-native
Pose598	30.91	23.519	-42.253	4.231	-70.004	-65.2982	-1.55335	-68.2824	-3.74529	4	0.629239	non-near-native
Pose2169	32.77	40.416	-0.968	2.474	-43.858	-85.168	-1.83322	-84.9187	-7.14431	4.6	-1.82988	non-near-native
Pose687	32.28	28.169	-40.543	17.187	-85.899	-84.8489	2.0286	-84.602	-9.49589	14.8	6.2537	non-near-native
Pose332	29.52	26.212	-48.821	-5.899	-69.134	-60.6432	0.597665	-78.6568	-4.71967	-3.9	-8.1477	non-near-native
Pose801	33.56	14.471	-43.274	-0.485	-57.26	-69.1477	-4.1064	-69.9044	-11.2972	0.2	-9.96748	non-near-native
Pose2355	28.88	35.553	10.27	6.082	-31.364	-44.4129	-4.37515	-69.7623	-21.4682	6.8	-12.5214	non-near-native
Pose1053	28.69	22.725	-32.507	9.171	-64.402	-58.7647	-0.0338137	-63.2943	-9.06943	8.5	0.337513	non-near-native
Pose498	39.76	29.969	-51.65	15.619	-97.238	-86.2676	-3.01769	-96.8758	-15.4799	16.2	2.26809	non-near-native
Pose450	29.33	10.092	-45.742	9.933	-65.766	-60.0233	0.969353	-68.7243	-13.9579	8.9	-3.66211	non-near-native
Pose613	28.2	17.866	-41.984	-0.606	-59.244	-55.6674	-2.0752	-59.6846	-12.8936	2.2	-9.40424	non-near-native
Pose504	32.82	25.662	-44.452	-9.154	-60.961	-64.8605	0.477871	-82.7019	-5.42999	-6.1	-10.987	non-near-native
Pose1063	31.3	16.78	-32.226	-4.488	-44.517	-60.411	0.661558	-65.9297	-10.8774	-2.1	-11.8897	non-near-native
Pose1205	36.67	34.902	-33.375	-8.606	-59.671	-68.2375	-1.36825	-99.4533	-7.30904	-5	-11.5781	non-near-native
Pose194	31	14.543	-53.663	-4.767	-63.44	-60.5026	0.416734	-66.365	-4.15587	-3.2	-6.94028	non-near-native
Pose953	27.08	27.376	-34.821	1.987	-64.185	-47.2064	-1.11047	-52.2829	1.91005	3	4.71905	non-near-native
Pose2092	31.43	40.484	-4.806	2.064	-47.355	-34.5502	-3.23566	-64.0697	-4.58496	3.5	-0.626464	non-near-native
Pose1823	29.17	38.936	-13.801	3.149	-55.886	28.7749	-2.12511	-73.4351	-14.5508	5	-8.09572	non-near-native
Pose55	28.9	9.726	-61.968	-3.658	-68.036	-58.0397	-0.307532	-61.4391	-6.85644	-1.5	-7.6708	non-near-native
Pose145	36.84	6.866	-65.492	-4.129	-68.229	-62.5521	0.507814	-71.0688	-7.22688	-2.5	-9.00419	non-near-native
Pose1807	28.39	28.74	-14.312	-0.584	-42.468	-75.5367	-3.127	-74.4595	-7.52292	2	-4.77063	non-near-native
Pose1520	39.34	31.511	-24.636	0.001	-56.148	-74.3762	-0.449325	-76.9164	-5.10598	1.5	-3.09538	non-near-native
Pose116	32.38	11.608	-57.43	-1.064	-67.973	-56.2537	-0.441179	-66.9071	-3.62823	-0.5	-3.76541	non-near-native
Pose1152	29.69	33.933	-30.193	3.394	-67.52	-57.2946	-2.13192	-61.5804	-3.92366	4.8	1.26871	non-near-native
Pose1960	30.05	25.188	-9.53	-2.173	-32.545	-54.8636	0.672782	-57.0005	-7.73093	-2.3	-9.25784	non-near-native
Pose957	35.04	33.591	-39.564	0.266	-73.421	-56.1133	-0.672536	-74.6961	-14.169	4.5	-8.2521	non-near-native
Pose1859	38.67	29.897	-12.044	-3.117	-38.824	-78.8324	-0.718909	-84.9641	-14.8003	-1.2	-14.5203	non-near-native
Pose2446	28.35	26.952	18.515	9.056	-17.493	-76.6745	-1.57712	-74.0122	-2.40088	9.9	7.73921	non-near-native
Pose2438	28.29	24.329	17.22	-6.248	-0.862	636.447	0.739048	556.08	-0.819912	-4.7	-5.43792	non-near-native
Pose2110	34.14	55.218	6.238	10.722	-59.702	-83.6269	-1.65317	-83.5135	-0.526643	13.2	12.726	non-near-native
Pose1131	33.36	40.449	-35.307	6.123	-81.879	-83.1677	-1.45528	-84.5413	-4.47163	7.6	3.57553	non-near-native
Pose1896	29.6	32.923	-11.235	2.488	-46.646	-66.261	-3.35222	-74.6184	-8.75691	4.6	-3.28122	non-near-native
Pose1852	29.06	18.857	-12.725	2.079	-33.661	-33.04	-4.81615	-68.6	-8.61817	2.8	-4.95635	non-near-native
Pose2037	40.36	50.89	-0.736	6.255	-57.881	-109.469	-1.71412	-105.933	-10.4495	7.5	-1.90455	non-near-native
Pose542	34.26	9.939	-50.389	-5.916	-54.411	-9.25161	-2.71799	-82.6949	-16.1955	-4.6	-19.176	non-near-native
Pose477	28.5	13.142	-45.055	7.137	-65.334	-67.8214	0.00835661	-67.1382	-2.05353	8	6.15182	non-near-native
Pose715	35.61	28.881	-45.183	-4.919	-69.145	-68.8859	-1.13192	-75.6082	-9.2276	-3.1	-11.4048	non-near-native
Pose1415	29	15.902	-25.082	0.907	-41.891	-69.944	-2.27312	-67.2093	-8.98933	2	-6.0904	non-near-native
Pose919	36.05	43.122	-40.284	12.919	-96.325	-101.506	-0.166956	-95.0834	-8.16675	14.4	7.04992	non-near-native
Pose192	28.32	15.331	-53.674	-3.927	-65.078	-56.7225	0.53879	-65.2442	-5.08202	-2.4	-6.97382	non-near-native
Pose2041	31.11	23.022	-6.68	19.693	-49.394	130.439	-1.42892	-77.5935	-21.8971	19.9	0.19261	non-near-native
Pose71	30.57	8.311	-60.298	-8.399	-60.21	-62.7226	0.935053	-62.0455	-10.0883	-4.6	-13.6795	non-near-native
Pose1422	34.54	18.58	-27.539	-7.046	-39.073	-77.9241	-2.77155	-84.969	-8.74355	-5	-12.8692	non-near-native
Pose1765	25.9	10.975	-15.321	4.191	-30.487	-48.3222	0.232611	-49.7312	-4.78585	5.3	0.992735	non-near-native
Pose2235	35.38	72.526	28.799	0.988	-44.715	-47.65	-7.70718	-72.9593	-9.58216	2.5	-6.12394	non-near-native
Pose2066	29.07	17.961	-5.873	-1.815	-22.019	-44.0291	0.482664	-62.1257	-5.55361	-1.2	-6.19825	non-near-native
Pose2213	33.22	51.411	21.181	8.789	-39.02	-82.4384	-7.09525	-107.005	-12.4086	9.6	-1.56774	non-near-native
Pose1694	32.88	36.068	-17.429	0.475	-53.972	-81.9362	-0.392457	-86.8031	-7.97581	2.4	-4.77823	non-near-native
Pose1039	32.69	33.989	-32.778	-5.464	-61.303	-44.6274	-0.398474	-74.7488	-10.4907	-4	-13.4416	non-near-native
Pose1706	37.56	40.938	-18.757	12.223	-71.918	-79.3198	-5.95746	-113.408	-12.3787	12.9	1.75917	non-near-native
Pose1220	29.78	33.029	-29.194	7.949	-70.172	-68.0445	-1.02288	-75.4272	-0.616368	8.8	8.24527	non-near-native
Pose384	31.66	28.367	-47.349	-4.731	-70.986	-60.0575	-3.94328	-80.7981	-16.5331	-3.6	-18.4798	non-near-native
Pose1700	33	58.144	-17.312	9.971	-85.427	-92.4023	-9.97067	-94.4643	-19.1302	14.5	-2.71718	non-near-native
Pose9	31.76	-2.502	-72.619	-6.977	-63.14	-48.8684	0.915278	-66.7924	-9.04311	-4.6	-12.7388	non-near-native
Pose771	39.25	42.486	-43.911	3.957	-90.354	-89.3594	-7.5442	-93.1005	-9.69687	4.7	-4.02718	non-near-native
Pose1756	35.57	49.115	-16.837	-2.475	-63.477	-78.571	1.98085	-85.6434	5.62012	-0.6	4.45811	non-near-native
Pose2251	28.18	57.209	2.624	-2.511	-52.075	-58.4676	2.02993	-65.5246	2.57243	-1.2	1.11519	non-near-native
Pose2120	29.13	27.504	-3.271	3.175	-33.949	-53.5697	-3.12948	-65.1313	-13.2776	4.5	-7.44984	non-near-native
Pose87	36.06	8.965	-69.307	-1.307	-76.965	-67.4803	-3.13336	-70.3397	-8.17685	1.1	-6.25917	non-near-native
Pose510	35.92	19.293	-51.273	-3.811	-66.755	-64.5825	0.355037	-67.9674	-10.925	-2.4	-12.2325	non-near-native
Pose272	32.05	20.733	-50.495	-2.622	-68.606	-61.3902	-1.76393	-74.6857	-10.3114	-2.4	-11.6803	non-near-native
Pose2203	33.87	47.046	19.168	-2.148	-25.731	-84.8412	-3.07283	-83.3758	-15.3385	-0.8	-14.6046	non-near-native
Pose1073	30.87	29.514	-31.94	4.125	-65.579	-58.4966	-1.55213	-69.0483	-4.8125	5.6	1.26875	non-near-native
Pose2019	36.78	60.38	-2.196	3.276	-65.852	-68.1443	-1.14779	-90.1634	-6.25916	4.3	-1.33324	non-near-native
Pose1719	30.49	24.82	-16.906	3.355	-45.082	-56.5087	-2.06134	-71.4432	-10.1725	4.8	-4.35525	non-near-native
Pose2147	30.72	47.192	-2.16	-1.49	-47.862	97.3777	-3.73393	-61.2676	-5.68659	0.4	-4.71793	non-near-native
Pose436	30.25	5.988	-46.051	-7.781	-44.258	-34.5563	-1.91284	-47.0834	-10.6186	-4.6	-14.1567	non-near-native
Pose2210	29.84	24.73	0.742	2.328	-26.316	-67.708	-2.36337	-67.6663	-8.30685	4.4	-3.07617	non-near-native
Pose2275	34.28	85.922	61.669	-4.58	-19.673	-73.1851	0.501272	-85.888	3.19701	-2	0.877309	non-near-native
Pose891	38.77	47.606	-41.094	10.381	-99.081	-88.1833	-1.98495	-93.8431	-9.27293	9.4	1.05436	non-near-native
Pose2112	26.78	23.359	-3.533	-10.538	-16.355	-16.9612	-2.13602	-63.2062	-2.5595	-8.3	-10.6036	non-near-native
Pose1946	33.69	51.419	-7.229	7.862	-66.511	-72.9026	-0.935714	-81.9149	-0.228669	10.2	9.9942	non-near-native
Pose560	28.87	15.391	-43.035	-3.302	-55.124	-49.5017	-0.794775	-69.0065	-5.14611	-1.8	-6.4315	non-near-native
Pose300	41.49	19.115	-58.089	2.103	-79.307	-104.033	-5.29942	-105.337	-5.04743	4.9	0.357313	non-near-native
Pose640	28.29	10.407	-41.358	-4.285	-47.481	-64.6443	-0.10073	-68.4939	-6.36315	-3	-8.72683	non-near-native
Pose696	37.39	30.878	-45.844	4.471	-81.193	-81.8202	-2.76648	-85.651	-16.3619	10.1	-4.62571	non-near-native
Pose27	33.67	1.11	-79.14	-3.488	-76.762	-67.5564	0.317868	-69.826	-8.85131	-1.8	-9.76618	non-near-native
Pose396	39.89	17.129	-54.426	-6.998	-64.556	-77.7124	0.202262	-79.0371	-10.7197	-3.9	-13.5477	non-near-native
Pose203	27.85	10.927	-53.294	-0.214	-64.006	-66.0594	-0.113522	-66.6917	-7.61143	1.1	-5.75029	non-near-native
Pose748	33.84	15.321	-44.248	-0.703	-58.866	-51.4668	0.56461	-53.4231	-8.07361	0.5	-6.76625	non-near-native
Pose836	31.09	18.146	-37.215	7.04	-62.401	-76.3618	-3.06906	-90.2953	-14.3447	7.6	-5.31023	non-near-native
Pose764	36.97	25.537	-44.096	8.286	-77.919	-82.6162	-1.73532	-89.1114	-9.27535	8.3	-0.047815	non-near-native
Pose2244	29.86	33.073	2.376	-1.102	-29.594	-58.3595	1.13092	-69.5245	-11.0322	1.6	-8.32898	non-near-native
Pose1204	38.25	38.106	-33.383	5.792	-77.282	-65.8426	0.379926	-74.0976	-11.2185	8.3	-1.79665	non-near-native
Pose1256	30.6	17.895	-28.493	-4.225	-42.163	-42.35	0.77896	-58.8335	-7.12658	-1.6	-8.01392	non-near-native
Pose880	31.69	14.137	-36.388	3.461	-53.985	-49.9978	1.0031	-62.3253	-3.34206	4.1	1.09215	non-near-native
Pose1413	32.67	32.131	-25.087	-2.955	-54.262	-79.8122	-3.33629	-84.3737	-14.6772	-2	-15.2095	non-near-native
Pose688	32.31	17.353	-40.459	4.512	-62.323	-73.0476	-1.35952	-81.922	-11.7208	4.3	-6.24872	non-near-native
Pose1274	29.16	23.626	-28.13	-0.373	-51.383	-60.5772	0.0958345	-65.6341	-2.28286	-0.1	-2.15457	non-near-native
Pose2415	27.91	37.233	14.576	3.936	-26.593	-33.802	-3.74533	-68.9201	-2.57231	4.8	2.48492	non-near-native
Pose1033	33.25	35.132	-37.718	5.932	-78.782	-85.5378	-7.36929	-88.3367	-15.6619	7.6	-6.49571	non-near-native
Pose1822	28.75	32.557	-13.843	0.009	-46.409	238.424	-3.99919	-43.4436	-8.20275	1.3	-6.08247	non-near-native
Pose2240	27.23	48.253	2.052	-10.681	-35.52	-29.515	2.37978	-61.5853	2.32897	-7.4	-5.30393	non-near-native
Pose176	32.99	13.039	-54.403	2.543	-69.985	-48.3613	0.762349	-65.0782	-1.20903	3.6	2.51187	non-near-native
Pose1233	28.79	23.052	-28.963	-0.233	-51.782	-67.7097	-3.67162	-72.7624	-12.9703	1.6	-10.0733	non-near-native
Pose67	35.34	11.493	-72.201	-6.887	-76.807	-66.6093	-0.47997	-67.2419	-9.80812	-2.9	-11.7273	non-near-native
Pose2307	30.86	45.216	6.356	-0.897	-37.963	-47.1734	-0.354166	-63.0701	-8.96941	1.1	-6.97247	non-near-native
Pose604	36.2	23.529	-48.368	1.893	-73.79	-63.273	-2.69712	-67.2828	-12.9863	3.8	-7.88767	non-near-native
Pose2065	35.07	38.936	1.865	0.861	-37.932	-10.8659	-1.99756	-62.1797	-7.40498	1.7	-4.96448	non-near-native
Pose1437	26.68	11.823	-24.563	-1.611	-34.774	-71.0642	-2.84045	-75.5738	-1.55062	1.7	0.304442	non-near-native
Pose979	30.26	40.234	-34.176	14.063	-88.473	-75.2228	-1.32113	-88.0449	-12.0072	14.2	3.39352	non-near-native
Pose2044	33.3	33.186	0.088	19.105	-52.203	-80.2014	-2.7838	-79.1703	-22.0359	18.5	-1.33231	non-near-native
Pose2168	27.49	40.327	-1.066	-3.123	-38.271	-60.3277	2.10065	-77.6888	-5.7893	0.9	-4.31037	non-near-native
Pose1595	30.6	30.231	-19.823	0.366	-50.42	-73.8697	-1.78245	-77.8291	-9.46609	3.1	-5.41948	non-near-native
Pose822	32.83	31.737	-37.425	-1.893	-67.268	-72.6916	-1.06711	-78.3443	-8.93573	0.8	-7.24216	non-near-native
Pose1671	31.62	27.312	-18.019	2.718	-48.05	-63.7071	-1.14922	-69.9081	-6.35863	4.2	-1.52277	non-near-native
Pose1253	39.96	18.541	-32.197	0.386	-51.125	-56.9682	1.4263	-80.6525	-13.599	3.6	-8.6391	non-near-native
Pose839	30.86	16.649	-37.174	-1.25	-52.572	-19.9139	-1.7233	-71.4974	-15.3985	-2.1	-15.9587	non-near-native
Pose1522	28.23	42.853	-21.889	2.977	-67.718	-65.0731	-0.364874	-70.8363	-1.16175	4	2.95443	non-near-native
Pose796	41.86	51.037	-43.364	6.138	-100.539	-76.9728	-3.86477	-92.5211	-15.8523	11	-3.26707	non-near-native
Pose198	33.74	21.191	-62.814	-1.634	-82.372	-67.1976	-4.92068	-70.1611	-9.29399	2.1	-6.26459	non-near-native
Pose1209	25.73	25.21	-29.321	-5.898	-48.633	-58.4683	-2.76256	-66.0195	-4.18261	-3.6	-7.36435	non-near-native
Pose2007	29.52	44.22	-7.806	19.643	-71.669	-88.4018	0.576859	-89.4181	-22.0945	18.8	-1.08505	non-near-native
Pose2066	36.33	69.38	1.874	9.829	-77.335	-101.196	-4.41029	-117.657	-11.2142	17	6.90722	non-near-native
Pose2116	31.7	28.669	-3.353	0.655	-32.677	-55.7689	-1.47936	-64.9425	-14.9697	2.6	-10.8727	non-near-native
Pose1085	27.97	16.183	-31.661	0.182	-48.026	-43.6863	-0.078481	-56.1245	-6.78142	0.1	-6.00328	non-near-native
Pose899	28.22	21.98	-35.997	-1.819	-56.159	-57.3207	-1.26083	-56.8719	-0.39425	1.1	0.745175	non-near-native
Pose545	30.64	17.727	-43.428	-2.983	-58.173	-81.3603	-2.04202	-79.7943	-14.1852	-1.1	-13.8667	non-near-native
Pose476	27.38	21.01	-45.094	5.249	-71.353	-61.3766	0.0547231	-64.6525	-0.720464	6	5.35158	non-near-native
Pose2077	29.95	32.895	-5.445	-0.914	-37.425	-63.1829	-0.224601	-69.0172	-10.217	1.9	-7.2953	non-near-native
Pose826	33.53	23.914	-42.724	4.266	-70.904	-64.2602	-0.887554	-67.997	-7.68028	5.8	-1.11225	non-near-native
Pose513	32.32	19.407	-44.223	0.445	-64.076	-64.9311	-2.78943	-67.2181	-12.5121	-0.6	-11.8609	non-near-native
Pose657	31.76	11.951	-41.196	-5.24	-47.907	-72.4942	-0.202549	-76.1711	-13.5599	-2.3	-14.5039	non-near-native
Pose1836	31.43	42.075	-13.283	11.018	-66.376	-92.0074	-2.18773	-89.5192	-6.20667	13.8	8.214	non-near-native
Pose1012	34.2	32.942	-38.273	6.895	-78.11	-74.4121	-4.90939	-78.2572	-17.3486	6.8	-8.81374	non-near-native
Pose694	28.26	17.772	-40.306	-5.015	-53.062	-39.4089	-1.50332	-48.4729	-1.70839	-3.4	-4.93755	non-near-native
Pose596	29.25	18.678	-42.291	-0.673	-60.297	-53.6095	1.5481	-62.0597	-6.94436	1.3	-4.94992	non-near-native
Pose1721	31.96	26.122	-16.741	1.323	-44.186	22.005	-1.05629	-55.5926	-9.7165	2.4	-6.34485	non-near-native
Pose1277	24.92	9.379	-28.076	-0.273	-37.182	-46.9975	-0.343681	-49.0552	-7.98718	0.4	-6.78846	non-near-native
Pose1920	30.14	27.926	-10.679	1.411	-40.016	-77.8229	-1.63746	-78.9944	4.83047	1.5	5.84742	non-near-native
Pose778	39.63	49.414	-43.79	10.765	-103.968	-91.6886	-7.82453	-93.5252	-13.7618	12.8	0.41438	non-near-native
Pose435	41.2	25.174	-53.376	8.982	-87.531	-83.3337	-3.84201	-87.1604	-11.2167	12.2	2.10497	non-near-native
Pose1801	34.43	35.805	-14.746	2.084	-52.635	-51.0761	-1.58671	-67.7798	-10.2442	3.2	-6.01978	non-near-native
Pose1584	33.04	35.35	-20.191	2.69	-58.231	-85.5415	-4.18488	-84.0426	3.27297	4.6	7.54567	non-near-native
Pose2264	34.65	64.944	46.546	-2.815	-15.583	65.3466	0.415738	-70.6686	6.72469	-1.9	4.15222	non-near-native
Pose2110	26.6	14.742	-3.634	5.388	-23.764	-38.7141	-0.6719	-56.7564	-10.1891	4.7	-4.47019	non-near-native
Pose404	39.52	31.838	-54.239	0.959	-87.036	-85.9289	-2.43329	-94.6737	-2.33975	2.9	0.794225	non-near-native
Pose2042	32.05	57.208	-6.669	0.353	-64.23	-65.0711	-2.34194	-75.2277	-2.54463	1.3	-0.990167	non-near-native
Pose2145	30.05	27.486	-2.197	-1.193	-28.49	-58.7154	-6.89147	-69.1852	-5.55709	0.5	-4.50138	non-near-native
Pose1365	37.53	47.411	-29.194	7.656	-84.261	-74.0446	-1.90427	-78.0255	-9.71959	10.4	1.65237	non-near-native
Pose2107	39.63	55.916	5.765	5.576	-55.728	-44.0693	-6.28266	-91.881	-12.7477	6.9	-4.57293	non-near-native
Pose224	32.92	0.339	-52.528	-8.615	-44.251	-54.3042	-1.74078	-68.4269	-8.49341	-6.5	-14.1441	non-near-native
Pose407	32.63	10.727	-46.724	-5.215	-52.236	-69.631	-1.513	-73.7944	-2.31351	-1.4	-3.48216	non-near-native
Pose45	33.87	-1.558	-75.529	-6.787	-67.185	-62.6502	-1.13696	-63.7819	-10.3406	-3.6	-12.9065	non-near-native
Pose651	28.72	28.698	-41.258	2.994	-72.95	-66.7304	0.24014	-73.2573	-2.70909	4.5	2.06182	non-near-native
Pose1513	36.85	52.742	-24.865	-2.463	-75.143	-83.9029	-4.24534	-87.103	3.79379	0.5	3.91441	non-near-native
Pose1038	28.26	28.064	-32.85	2.709	-63.623	-59.1731	-0.463876	-67.4007	-4.08918	4.1	0.419738	non-near-native
Pose2003	28.07	24.886	-7.885	3.147	-35.918	-35.0928	-4.40038	-69.6898	-2.7775	3.1	0.60025	non-near-native
Pose1072	38.11	42.58	-36.618	7.997	-87.195	-89.497	-7.8807	-93.9036	-3.73091	8	4.64218	non-near-native
Pose427	39.43	26.324	-53.645	-0.513	-79.456	-67.0263	-1.29595	-74.4881	-4.75823	1.7	-2.58241	non-near-native
Pose313	33.02	14.748	-49.422	4.7	-68.87	-74.9816	-3.94087	-83.1587	-6.45412	6	0.191292	non-near-native
Pose625	32.17	22.434	-41.667	-5.681	-58.42	-55.455	-0.614164	-68.9983	-8.71989	-3.3	-11.1479	non-near-native
Pose1628	30.09	38.447	-19.029	-13.596	-43.881	-91.4122	-2.72638	-83.6573	-5.69355	-6.7	-11.8242	non-near-native
Pose700	29.45	18.936	-40.204	5.353	-64.493	-60.5866	-0.332488	-68.1578	-3.03156	5.7	2.9716	non-near-native
Pose111	37.81	8.45	-67.672	-3.627	-72.496	-70.4276	-0.0956655	-72.3283	-12.0757	-1.1	-11.9681	non-near-native
Pose57	32.89	9.499	-61.615	-6.407	-64.707	-71.2116	-0.611409	-71.2292	-7.12922	-3.1	-9.5163	non-near-native
Pose1871	25.51	8.802	-12.183	6.865	-27.849	-49.3521	-1.89691	-55.0992	-9.7403	5.4	-3.36627	non-near-native
Pose1448	39	33.995	-26.933	3.079	-64.007	-92.2766	-4.57911	-88.2005	-4.31313	6.1	2.21818	non-near-native
Pose1520	27.13	27.648	-21.99	7.268	-56.906	-53.901	0.992464	-66.7864	-1.07184	7.9	6.93534	non-near-native
Pose844	32.16	24.437	-36.973	-0.765	-60.645	-57.4485	0.572709	-56.2524	-0.70377	-0.7	-1.33339	non-near-native
Pose1892	28.26	22.043	-11.288	2.357	-35.688	-50.6833	-3.34092	-51.3792	-4.25138	2	-1.82624	non-near-native
Pose622	33.75	23.874	-47.682	11.886	-83.442	-75.2084	-6.68761	-79.6776	-15.9419	15.5	1.15229	non-near-native
Pose44	34.11	0.39	-75.974	-3.928	-72.437	-66.6001	-0.718159	-64.9305	-9.481	-2	-10.5329	non-near-native
Pose1814	34.96	61.328	-14.163	2.517	-78.008	-96.4033	0.880968	-93.7228	-12.4827	4.1	-7.13443	non-near-native
Pose646	28.92	16.008	-41.284	6.944	-64.236	-60.7893	-0.102759	-62.157	-2.50027	6.3	4.04976	non-near-native
Pose142	31.71	15.555	-55.899	-2.423	-69.03	-60.7736	-1.50532	-65.2395	-4.43912	-0.5	-4.49521	non-near-native
Pose1371	31.03	38.81	-25.983	11.151	-75.945	-84.2731	-6.33431	-82.3587	-12.4416	14.4	3.20256	non-near-native
Pose386	32.4	27.476	-47.339	0.726	-75.541	-73.0546	-1.48541	-75.2738	-11.8932	2.1	-8.60388	non-near-native
Pose843	33.41	12.406	-42.337	0.269	-55.013	-52.6682	-0.174434	-54.4179	-6.15245	0.8	-4.73721	non-near-native
Pose1612	26.45	23.101	-19.354	1.275	-43.73	-65.9138	-1.0349	-66.5955	-5.41408	3.6	-1.27267	non-near-native
Pose604	28.91	22.419	-42.172	3.516	-68.107	-69.0158	0.393064	-67.3955	-7.12189	5.5	-0.909701	non-near-native
Pose639	34.15	21.889	-47.299	-0.564	-68.624	-73.3387	0.0952244	-77.0765	-3.60677	1	-2.24609	non-near-native
Pose2163	29.77	24.782	-1.282	-8.718	-17.347	167.364	-2.99899	-60.1636	-16.8305	-8.2	-23.3474	non-near-native
Pose1743	31.89	54.672	-16.049	2.053	-72.774	-91.5256	-1.47736	-91.8885	-8.89532	3.5	-4.50579	non-near-native
Pose1633	34.04	31.733	-21.274	4.971	-57.978	28.6767	0.725612	-66.6559	-2.54521	5	2.70931	non-near-native
Pose514	31.02	20.846	-44.221	2.872	-67.939	-61.826	-1.61692	-63.3918	-9.0823	4.2	-3.97407	non-near-native
Pose2141	32.02	23.913	-2.327	3.806	-30.045	-70.4174	-0.836785	-68.6715	-17.3967	5.2	-10.457	non-near-native
Pose538	29.38	19.911	-43.593	3.434	-66.938	-64.6108	-0.98157	-71.9365	-5.91095	4.1	-1.21985	non-near-native
Pose1363	33.67	26.729	-29.21	-5.734	-50.205	-75.8259	-0.0402064	-77.2793	-6.36193	-2	-7.72574	non-near-native
Pose2534	29.42	22.757	33.767	3.391	7.618	-5.03719	-0.137432	-59.5531	-9.64357	4.3	-4.37921	non-near-native
Pose2558	31.55	57.88	46.095	10.555	-22.339	967.762	3.99636	434.437	-0.513792	11.6	11.1376	non-near-native
Pose2088	35.08	40.531	3.64	10.925	-47.816	888.113	4.43418	533.067	-1.11475	12.8	11.7967	non-near-native
Pose2187	34.05	74.521	16.426	14.12	-72.215	-94.3045	-5.62612	-100.679	-14.2528	18.4	5.57248	non-near-native
Pose2562	30.65	89.617	49.175	13.018	-53.46	-94.1978	-6.61887	-97.5502	-1.52115	17	15.631	non-near-native
Pose1669	27.57	42.762	-18.102	3.84	-64.704	-67.8589	0.0422232	-73.8783	-9.26087	6.1	-2.23478	non-near-native
Pose1979	27.38	44.864	-8.989	2.786	-56.639	-53.1629	-1.95801	-66.7445	-5.33165	3.7	-1.09848	non-near-native
Pose1226	27.51	5.621	-29.064	4.822	-39.507	-55.7614	-1.48861	-57.02	-16.6756	4.5	-10.508	non-near-native
Pose1555	26.59	34.83	-21.093	6.665	-62.589	-63.7011	0.167717	-67.3709	-1.6986	6.5	4.97126	non-near-native
Pose203	36.56	10.298	-62.393	1.707	-74.399	-57.0455	-1.67639	-64.3425	-3.15968	2.8	-0.043712	non-near-native
Pose2579	29.61	95.636	63.214	12.232	-44.654	-116.722	-0.0764656	-114.808	-1.12196	18.5	17.4902	non-near-native
Pose2017	31.19	31.858	-7.465	8.368	-47.691	-40.8187	-1.0297	-56.4928	-14.4447	9.7	-3.30023	non-near-native
Pose1716	33.78	15.028	-18.324	8.902	-42.254	-67.753	-1.04807	-80.1362	-19.5866	9.2	-8.42794	non-near-native
Pose1089	36.59	39.841	-36.291	15.707	-91.839	-83.952	-0.504582	-99.3872	-7.28604	15.3	8.74256	non-near-native
Pose1084	36.91	28.779	-36.415	8.391	-73.586	-85.5469	-1.3055	-91.9379	-11.7941	6.9	-3.71469	non-near-native
Pose591	30.53	20.569	-42.346	-3.049	-59.867	-72.2932	0.275563	-72.0203	-10.4058	0	-9.36522	non-near-native
Pose2257	29.97	41.513	2.841	-10.082	-28.59	-79.3796	-2.37529	-79.3214	-6.05184	-6.7	-12.1467	non-near-native
Pose435	30.38	7.896	-46.054	-2.696	-51.254	-48.8874	0.981352	-62.5647	-5.99527	-0.4	-5.79574	non-near-native
Pose1238	29.59	17.363	-28.801	-5.834	-40.33	-62.6808	-1.21509	-61.3352	-6.57353	-4.5	-10.4162	non-near-native
Pose1890	33.21	27.558	-9.989	-0.569	-36.977	-69.3029	1.03218	-70.0569	-4.49871	1.8	-2.24884	non-near-native
Pose765	32.17	17.738	-38.664	20.886	-77.288	-87.2174	-1.17731	-89.532	-32.8585	19.6	-9.97265	non-near-native
Pose1416	36.7	30.267	-27.767	5.838	-63.872	-75.1792	-1.07205	-86.6357	-14.7497	6.8	-6.47473	non-near-native
Pose2128	32.03	51.25	-2.887	-1.907	-52.229	-82.9257	-1.75836	-83.0529	-9.72307	1.6	-7.15076	non-near-native
Pose106	32.69	13.263	-57.812	-1.898	-69.176	-59.0458	-0.281984	-62.5016	-1.12034	-1.1	-2.10831	non-near-native
Pose2038	26.82	33.082	-6.863	-0.043	-39.902	-56.7464	2.02775	-68.1937	-2.50959	3.2	0.941369	non-near-native
Pose2543	31.37	79.254	37.5	12.25	-54.004	-85.1132	-8.41842	-89.2957	-12.1486	15.2	4.26626	non-near-native
Pose1526	32.18	24.9	-21.801	3.306	-50.007	-64.7517	1.54312	-66.7484	-3.35169	4	0.983479	non-near-native
Pose1486	30.29	27.542	-23.036	2.766	-53.345	-72.1586	0.213573	-70.8613	-2.958	4.4	1.7378	non-near-native
Pose290	31.66	21.421	-50.164	8.054	-79.638	-82.3102	-4.66377	-82.1424	-8.55451	8.3	0.600941	non-near-native
Pose1001	27.9	29.787	-33.624	4.422	-67.833	-66.2903	0.480632	-65.2666	-2.1418	5.6	3.67238	non-near-native
Pose2222	27.48	43.694	1.156	7.267	-49.805	-47.5613	1.06637	-67.8176	-10.7379	7.7	-1.96411	non-near-native
Pose2374	31.19	26.139	11.569	11.378	-25.948	-45.6053	-0.856484	-59.5144	-14.695	11.8	-1.4255	non-near-native
Pose2269	34.77	44.91	49.985	15.756	-10.681	-80.4008	-3.63468	-78.7998	-16.9973	16.6	1.30243	non-near-native
Pose1109	28.45	16.501	-31.212	10.37	-58.084	-68.9979	-0.16855	-70.2184	-9.79099	11.6	2.78811	non-near-native
Pose2193	29.25	34.203	-0.034	12.446	-46.683	-60.7899	-2.35164	-71.045	-9.09397	13.6	5.41543	non-near-native
Pose2524	30.88	30.281	31.996	1.781	-0.065	-52.8087	0.54483	-75.3515	-4.20166	3.2	-0.581494	non-near-native
Pose1667	30.12	29.862	-18.171	8.025	-56.058	-72.0672	-0.671311	-85.3514	-10.499	8.6	-0.8491	non-near-native
Pose1761	42.72	50.77	-16.702	2.245	-69.718	-62.5192	-4.48705	-99.7703	-6.90736	3.9	-2.31662	non-near-native
Pose1815	35.65	56.69	-14.096	-1.52	-69.267	-89.9804	-2.90503	-88.2375	-10.197	3.3	-5.8773	non-near-native
Pose1627	34.79	51.14	-21.462	12.47	-85.073	-100.644	-1.35204	-102.427	-2.60843	12.9	10.5524	non-near-native
Pose2200	35.48	32.646	18.377	-6.466	-7.802	197.373	-1.19353	-70.4329	-13.5334	-6.2	-18.3801	non-near-native
Pose1802	34.93	47.885	-14.683	8.181	-70.749	-75.6414	-5.37542	-84.5108	-8.02539	8.1	0.877149	non-near-native
Pose1505	37.33	33.756	-25.181	-8.771	-50.167	-74.1053	1.57804	-85.2222	-6.9635	-4.9	-11.1671	non-near-native
Pose1176	29.36	31.769	-29.759	-0.675	-60.853	-67.2158	-1.95101	-72.0399	-5.91845	2	-3.3266	non-near-native
Pose1913	28.93	39.463	-10.853	1.329	-51.644	-78.2821	-1.05858	-78.3844	-4.95149	3.6	-0.856341	non-near-native
Pose641	35.52	32.376	-47.192	0.407	-79.974	-67.5352	-0.637784	-87.0058	-5.7241	2.2	-2.95169	non-near-native
Pose1411	32.31	58.863	-25.119	1.69	-85.673	-49.5249	-6.3928	-80.4977	-3.74557	4.2	0.828987	non-near-native
Pose811	39.43	52.205	-42.934	7.038	-102.177	-94.4756	-3.88803	-101.467	1.70139	6.8	8.33125	non-near-native
Pose2020	30.36	51.368	-7.232	5.829	-64.429	-75.7123	-3.83818	-82.4052	-8.50805	7.2	-0.457245	non-near-native
Pose314	29.76	14.323	-49.418	-4.893	-58.848	-83.0683	0.283376	-78.2256	-7.24846	-1.6	-8.12361	non-near-native
Pose264	28.47	18.067	-50.686	-1.843	-66.91	-60.7112	-2.11921	-64.7176	-5.93146	0.4	-4.93831	non-near-native
Pose1488	30.99	47.457	-22.987	5.666	-76.11	-72.0303	-3.32374	-73.2464	-7.4212	7	0.32092	non-near-native
Pose138	34.6	23.127	-65.858	0.15	-89.135	-94.4238	-0.0112763	-92.4771	-7.38626	1.1	-5.54763	non-near-native
Pose258	34.88	20.331	-59.819	7.828	-87.978	-70.0262	-3.92475	-85.6831	-11.0711	9.4	-0.56399	non-near-native
Pose485	25.39	4.014	-44.864	-6.378	-42.501	-34.1035	0.344999	-42.422	-0.949412	-3.7	-4.55447	non-near-native
Pose440	27.53	28.313	-45.866	7.025	-81.204	-76.021	-1.3742	-81.4305	-6.89662	8.9	2.69304	non-near-native
Pose1377	35.25	34.203	-28.944	3.739	-66.885	-52.1872	-0.0797437	-70.3092	-2.06415	5.4	3.54226	non-near-native
Pose491	34.08	24.86	-51.773	1.621	-78.254	-67.0773	-5.4459	-72.6867	-9.2604	3.7	-4.63436	non-near-native
Pose1724	29.67	24.72	-16.563	0.116	-41.4	-66.2933	-0.555158	-65.0636	-6.58463	0.7	-5.22617	non-near-native
Pose1987	39.03	65.7	-4.782	-4.561	-65.92	-82.0259	0.748687	-95.1915	2.29671	-1.4	0.667039	non-near-native
Pose1550	28.33	21.605	-21.158	7.239	-50.002	-50.3498	-1.01705	-57.6947	-7.94657	7.4	0.248087	non-near-native
Pose752	30.92	14.478	-38.892	2.495	-55.865	-60.3279	-1.94435	-73.0292	-5.08193	2.4	-2.17374	non-near-native
Pose797	30.18	40.51	-38.01	1.282	-79.803	-73.6634	-0.81302	-89.4125	-3.9546	4.3	0.74086	non-near-native
Pose2407	31.06	61.719	14.205	5.85	-53.365	-84.0974	-0.413537	-89.0239	-5.13686	7.9	3.27683	non-near-native
Pose1880	34.83	28.863	-10.647	0.453	-39.963	-53.3053	-0.483219	-74.084	-5.76431	2	-3.18788	non-near-native
Pose354	28.7	-9.775	-48.069	16.056	-54.351	-48.4237	-2.46071	-56.6346	-31.8133	15.8	-12.832	non-near-native
Pose1712	35.26	48.131	-18.532	11.265	-77.928	-86.9432	-4.44173	-89.6288	-8.528	12.1	4.4248	non-near-native
Pose2058	28.35	25.637	-6.163	-0.63	-31.17	-54.4982	-1.25424	-62.8207	-6.57962	1.2	-4.72166	non-near-native
Pose2208	29.4	37.776	0.699	-0.784	-36.293	-70.1681	-2.79477	-67.369	-7.7899	2.3	-4.71091	non-near-native
Pose670	31.92	23.941	-40.886	-3.082	-61.745	-23.059	-0.590897	-59.2055	-3.77642	-1.7	-5.09878	non-near-native
Pose409	31.29	6.113	-46.699	-9.998	-42.814	432.968	1.38586	-52.7969	-8.27957	-9.1	-16.5516	non-near-native
Pose1155	30.97	28.736	-30.139	8.266	-67.141	-70.1066	-1.5326	-70.9592	-0.395013	8.5	8.14449	non-near-native
Pose1241	34.4	11.11	-32.528	7.469	-51.107	-82.9011	-1.84283	-83.2317	-19.5803	8.1	-9.52227	non-near-native
Pose575	32.69	31.876	-42.751	3.608	-78.235	-93.4042	-1.029	-93.0142	-9.43143	6.9	-1.58829	non-near-native
Pose488	31.41	18.714	-44.779	-0.274	-63.219	-59.9113	0.831744	-61.2751	-4.72754	0.4	-3.85479	non-near-native
Pose1142	29.62	18.993	-30.341	-0.693	-48.641	-78.5332	1.47277	-77.0494	-8.35179	-0.4	-7.91661	non-near-native
Pose79	32.89	14.812	-59.585	-5.52	-68.877	-71.782	1.3423	-74.6112	-3.00077	-2.6	-5.30069	non-near-native
Pose2018	40.31	43.32	-2.212	19.08	-64.612	-87.3737	-1.83005	-92.4032	-24.1321	19.4	-2.31889	non-near-native
Pose1666	27.77	35.156	-18.175	-9.106	-44.225	97.9958	1.51884	-64.1763	-11.362	-7.3	-17.5258	non-near-native
Pose1313	40.05	45.782	-30.716	2.011	-78.509	-96.5333	-3.16168	-91.5372	-9.44689	3.5	-5.0022	non-near-native
Pose1021	32.79	39.142	-33.288	10.33	-82.76	-80.2673	-0.536301	-88.7552	-0.300354	10.2	9.92968	non-near-native
Pose1990	30.19	11.883	-8.677	11.556	-32.116	-79.2232	-4.31033	-85.0561	-15.7705	12.1	-2.09345	non-near-native
Pose2521	29.94	70.093	30.591	19.148	-58.65	-81.5906	-1.03181	-118.369	-7.97615	22.6	15.4215	non-near-native
Pose755	28.15	19.867	-38.836	-8.101	-50.601	-46.5209	-0.858143	-65.6181	-6.63945	-6.1	-12.0755	non-near-native
Pose2006	32.08	16.853	-7.837	-1.746	-22.944	-73.5266	-2.64817	-70.7915	-15.3913	-1.1	-14.9522	non-near-native
Pose1916	41.1	58.571	-8.343	3.641	-70.555	-81.1488	-2.58196	-92.6993	-16.4118	3.3	-11.4706	non-near-native
Pose1805	31.89	50.265	-14.347	11.237	-75.85	-76.2862	-4.7768	-73.0436	-6.14359	12.4	6.87077	non-near-native
Pose2585	30.09	69.859	95.809	20.218	5.732	1143.32	-6.88984	-52.5131	-13.6867	19.9	7.58197	non-near-native
Pose852	29.05	16.768	-36.868	-1.751	-51.885	-71.9886	1.58555	-70.9007	-11.3653	-1.6	-11.8288	non-near-native
Pose1185	34.68	17.155	-33.752	14.792	-65.698	-86.9301	-2.41606	-84.2176	-15.9389	14.5	0.15499	non-near-native
Pose2040	42.08	59.889	-0.527	-3.183	-57.233	1041.53	0.563106	-35.4103	-6.13421	-2.7	-8.22079	non-near-native
Pose2023	28.11	16.127	-7.14	6.008	-29.275	-46.0259	-1.89767	-57.2184	-10.8504	5.1	-4.66536	non-near-native
Pose58	33.1	28.593	-61.564	3.434	-93.59	-97.4418	-1.83979	-94.9998	-5.64293	7.1	2.02136	non-near-native
Pose997	31.02	35.036	-33.758	4.721	-73.515	-74.3634	1.33076	-77.4451	-0.173719	6.6	6.44365	non-near-native
Pose786	29.38	21.867	-38.265	4.361	-64.492	-60.2731	-3.67299	-62.2893	-6.89654	4.6	-1.60689	non-near-native
Pose918	27.89	23.294	-35.641	5.838	-64.773	-53.6493	-3.26254	-62.9511	-6.21476	6.5	0.906716	non-near-native
Pose1608	33.14	31.816	-22.027	17.063	-70.905	-73.4017	-1.02495	-75.494	-10.4984	16.2	6.75144	non-near-native
Pose1547	38.05	28.659	-23.647	-7.443	-44.863	-93.3749	-0.387962	-91.6438	-9.50133	-2.9	-11.4512	non-near-native
Pose2362	28.09	44.731	10.575	5.456	-39.612	194.321	-0.401985	-47.7928	-4.74954	5.6	1.32541	non-near-native
Pose257	32.67	17.075	-50.816	11.105	-78.996	-72.9222	-2.16081	-91.2676	-13.7413	12	-0.36717	non-near-native
Pose2020	36.88	63.254	-2.148	0.063	-65.465	-80.7011	-4.22362	-98.3542	-10.3245	3.7	-5.59205	non-near-native
Pose1257	33.13	38.532	-32.091	6.324	-76.946	-76.3773	-4.63173	-80.2588	-11.7655	7.2	-3.38895	non-near-native
Pose1267	28.39	32.091	-28.203	5.85	-66.145	-56.1004	-2.3513	-57.1968	-3.22931	6.8	3.89362	non-near-native
Pose398	25.24	9.315	-46.86	3.758	-59.933	-54.6351	-1.24892	-63.3339	-6.54538	3.3	-2.59084	non-near-native
Pose2090	39.26	32.53	3.943	2.116	-30.703	-51.5732	-2.33916	-94.0418	-17.1001	4.1	-11.2901	non-near-native
Pose473	33.27	22.357	-52.307	-1.995	-72.67	-70.9576	0.935941	-87.2284	-11.6027	0.4	-10.0424	non-near-native
Pose2528	31.67	53.292	32.718	16.868	-37.441	-51.2631	0.410833	-80.8543	-9.70275	17.3	8.56752	non-near-native
Pose716	37.43	25.203	-45.127	1.8	-72.131	-77.4736	-4.77186	-78.6658	-9.13203	3	-5.21883	non-near-native
Pose1576	36.23	33.359	-22.948	-0.574	-55.733	65.56	-2.22879	-75.5668	-8.65988	0.7	-7.09389	non-near-native
Pose98	32.42	21.479	-58.789	-0.5	-79.768	-88.363	-1.17841	-93.8818	1.43346	3.1	4.39011	non-near-native
Pose213	30.02	25.79	-52.966	0.082	-78.838	-69.6262	-0.981078	-71.3859	-0.144467	2.6	2.46998	non-near-native
Pose65	31.9	18.283	-60.738	-4.605	-74.416	-81.4476	-2.44237	-83.6074	-13.6706	-1.3	-13.6035	non-near-native
Pose585	26.5	12.994	-42.534	2.018	-57.546	-51.5082	-1.26699	-54.677	-8.12101	2.9	-4.40891	non-near-native
Pose294	36.46	1.524	-58.267	4.193	-63.984	-86.9588	1.76505	-89.0902	-19.4153	5.8	-11.6738	non-near-native
Pose1307	25.82	24.882	-27.399	2.477	-54.758	-50.3359	-2.06085	-51.3792	-4.11353	2.6	-1.10218	non-near-native
Pose1460	38.45	36.623	-26.541	4.682	-67.845	-81.8788	-1.55224	-90.6244	-3.80096	5.2	1.77914	non-near-native
Pose1670	40.25	38.563	-19.992	-1.673	-56.882	-56.6365	1.03137	-87.5577	-11.8624	-0.6	-11.2762	non-near-native
Pose1069	28.29	34.43	-32.108	10.7	-77.238	-81.2956	-5.20932	-89.4635	-5.38551	10.4	5.55304	non-near-native
Pose133	29.24	15.988	-56.724	5.084	-77.796	-93.8038	-0.796173	-99.1141	-10.4041	8.3	-1.06369	non-near-native
Pose1537	28.95	26.281	-21.594	1.616	-49.491	-60.695	-1.5361	-61.9212	-14.382	2.7	-10.2438	non-near-native
Pose1162	29.65	11.232	-30.04	1.405	-42.677	-72.3953	1.17213	-76.7467	-10.3287	0.8	-8.49583	non-near-native
Pose618	27.6	4.993	-41.893	-6.291	-40.595	-33.4567	0.410734	-38.6016	-1.78331	-4.5	-6.10498	non-near-native
Pose733	37.89	22.229	-44.6	-0.736	-66.093	-90.4001	-0.458303	-89.2595	-10.6885	-0.4	-10.0197	non-near-native
Pose1906	36.79	64.565	-8.937	7.545	-81.047	-96.7745	-6.96528	-100.602	-3.39406	7.4	4.34535	non-near-native
Pose1932	29.58	37.016	-10.257	4.432	-51.704	-19.3861	0.219258	-104.555	-14.5435	5.9	-7.18915	non-near-native
Pose677	37.35	31.916	-46.247	-4.948	-73.216	-94.6765	-1.1232	-91.2295	-11.7478	-1	-11.573	non-near-native
Pose108	29.15	12.382	-57.755	-1.061	-69.076	-59.9826	-2.53208	-64.9536	-9.31063	0.9	-7.47957	non-near-native
Pose1772	36.41	48.652	-16.298	16.347	-81.297	-80.3907	-1.53892	-86.9015	-0.0524303	16.2	16.1528	non-near-native
Pose2182	36.39	25.551	15.165	20.887	-31.272	-73.1044	-3.9313	-93.0619	-33.5255	20.8	-9.37295	non-near-native
Pose146	30.14	20.525	-55.737	0.208	-76.47	-71.217	0.780671	-74.1262	-5.66469	2.8	-2.29822	non-near-native
Pose508	35.34	23.454	-51.293	1.374	-76.121	-72.3088	-1.32187	-84.6022	-6.82609	3	-3.14348	non-near-native
Pose728	36.01	41.538	-44.81	8.672	-95.02	-83.6611	-0.595835	-97.309	1.11219	8.3	9.30097	non-near-native
Pose1602	32.61	35.126	-19.6	-7.025	-47.701	-50.0996	-1.31902	-76.3046	-15.6899	-2.7	-16.8209	non-near-native
Pose1368	29.67	29.195	-26.034	4.177	-59.405	-64.2953	0.322631	-70.4358	-0.64271	5	4.42156	non-near-native
Pose1388	37.8	43.102	-28.683	1.571	-73.356	-90.9646	-1.37379	-90.9403	-12.13	2.3	-8.617	non-near-native
Pose149	33.26	11.31	-65.29	4.591	-81.19	-62.7306	-2.13823	-74.561	-13.4969	5.3	-6.84721	non-near-native
Pose1096	34.01	23.386	-36.095	-1.347	-58.135	-68.8937	-2.42479	-78.1053	-3.18777	1.2	-1.66899	non-near-native
Pose2448	30.88	43.592	18.777	18.681	-43.496	-82.6502	-4.32987	-93.7977	-10.9415	20.2	10.3527	non-near-native
Pose1499	32.4	47.006	-22.648	10.411	-80.064	-67.3733	-2.81093	-89.4952	-1.02708	10.8	9.87563	non-near-native
Pose996	41.23	44.482	-38.598	-2.235	-80.845	-73.0586	-2.77275	-89.4206	-2.08709	0.5	-1.37838	non-near-native
Pose2126	28.66	35.306	-2.927	2.776	-41.009	-71.0891	-0.864493	-69.7561	-10.9054	4.6	-5.21486	non-near-native
Pose1312	32.02	41.728	-27.29	13.274	-82.292	-96.1283	-3.6191	-99.3037	-6.62341	13.6	7.63893	non-near-native
Pose2139	35.13	36.572	9.077	19.773	-47.268	-83.6829	-0.212986	-87.6911	-22.097	20	0.1127	non-near-native
Pose774	32.31	39.358	-38.462	8.997	-86.817	-79.201	-2.87808	-87.8884	1.19986	10.2	11.2799	non-near-native
Pose1749	28.24	25.173	-15.927	1.14	-42.239	-26.2748	-0.340944	-31.7599	-7.30917	1.8	-4.77825	non-near-native
Pose1250	39.67	38.126	-32.281	-6.667	-63.74	-93.2285	-0.24893	-90.4578	-17.6963	-2.4	-18.3267	non-near-native
Pose1722	33.18	36.1	-18.104	14.238	-68.443	-72.8564	2.35083	-84.9135	6.08264	14.1	19.5744	non-near-native
Pose1312	40.35	35.896	-30.789	18.355	-85.04	-85.3726	-3.70023	-89.6619	-28.4685	17.6	-8.02165	non-near-native
Pose525	30.68	33.257	-43.899	0.925	-78.08	-89.7474	-0.585795	-89.4404	-14.0231	3.3	-9.32079	non-near-native
Pose2436	32.94	39.74	17.081	13.791	-36.45	-70.8724	-3.97254	-83.0674	-12.9708	15.3	3.62628	non-near-native
Pose91	32.96	13.697	-58.986	-2.02	-70.662	-59.8116	-1.05576	-68.4019	-6.36607	-0.3	-6.02946	non-near-native
Pose981	44.25	43.851	-38.89	4.104	-86.844	-90.8337	-1.83002	-91.0284	0.254001	6.2	6.4286	non-near-native
Pose936	27.49	23.505	-35.174	8.747	-67.426	-73.8609	-0.124643	-91.7415	-9.83897	9.2	0.344927	non-near-native
Pose467	27.79	13.439	-45.333	0.509	-59.28	-71.0713	-0.79277	-75.2691	-12.624	-0.5	-11.8616	non-near-native
Pose1078	28.22	21.419	-31.776	5.624	-58.82	-57.3171	-2.12993	-79.9964	-12.2536	6.5	-4.52824	non-near-native
Pose465	36.77	18.766	-52.458	0.381	-71.605	-80.9193	-0.429601	-91.6944	-16.2467	3.4	-11.222	non-near-native
Pose97	30.68	14.35	-58.854	4.138	-77.341	-78.3963	-0.987202	-76.6786	-7.99881	5.7	-1.49893	non-near-native
Pose1900	28.03	54.909	-11.129	9.392	-75.43	-92.6362	-3.16179	-88.7374	-5.59217	9.7	4.66705	non-near-native
Pose1972	27.38	52.355	-9.259	8.883	-70.497	-69.1798	-4.54664	-70.6079	-3.74804	9.4	6.02676	non-near-native
Pose1027	45.98	38.119	-37.88	-8.349	-67.651	-46.6979	0.0750663	-88.7298	-18.5997	-5.8	-22.5397	non-near-native
Pose1622	27.05	16.368	-19.102	10.68	-46.15	122.238	-4.46646	-36.4889	-13.4549	13.8	1.69059	non-near-native
Pose1027	33	17.387	-33.085	3.039	-53.512	-73.2251	0.768527	-78.7892	-2.83656	4.8	2.2471	non-near-native
Pose1643	33.54	16.882	-20.848	4.342	-42.072	-58.7681	2.94135	-100.776	-21.6929	4	-15.5236	non-near-native
Pose2067	30.62	25.636	-5.858	2.92	-34.415	-29.4614	-1.20927	-41.2246	-11.6575	3.2	-7.29175	non-near-native
Pose1360	29	20.032	-26.159	-10.116	-36.074	-44.5061	-1.08953	-67.0559	-11.0744	-7.9	-17.867	non-near-native
Pose253	31.98	16.329	-50.974	3.673	-70.976	-60.526	-0.0836689	-66.6646	-13.7183	4.7	-7.64647	non-near-native
Pose1610	39.24	46.241	-22.012	-3.419	-64.835	-83.1338	-2.78534	-86.7584	-1.25521	-0.7	-1.82969	non-near-native
Pose240	39.63	12.017	-60.792	-6.776	-66.034	-52.2673	2.02364	-85.2437	-17.5824	-4.5	-20.3242	non-near-native
Pose2586	28.74	60.82	115.01	1.773	52.417	266.368	-9.15126	-75.7761	-6.70458	8.8	2.76588	non-near-native
Pose781	33.5	24.629	-43.73	1.453	-69.812	-84.8397	1.04894	-83.7721	-13.5608	1.7	-10.5047	non-near-native
Pose2366	31.84	54.172	10.993	5.654	-48.833	-78.3541	-3.16153	-77.025	-11.4472	6.6	-3.70248	non-near-native
Pose861	31.97	22.892	-36.694	5.092	-64.678	-59.3702	-3.0172	-69.6147	-15.976	6.2	-8.1784	non-near-native
Pose888	33.42	32.636	-41.173	7.485	-81.294	-70.4591	-3.76676	-72.4222	-2.55676	8	5.69892	non-near-native
Pose1387	36.11	16.23	-28.686	4.466	-49.382	-60.4152	-0.269101	-92.335	-16.2461	6.3	-8.32149	non-near-native
Pose1553	32.51	20.164	-21.134	-2.407	-38.891	-50.0134	0.595633	-56.0764	-10.1613	0.3	-8.84517	non-near-native
Pose1470	36.42	56.389	-26.208	4.653	-87.25	-87.2732	-1.71452	-95.5331	0.341002	6.3	6.6069	non-near-native
Pose1759	32.48	24.691	-15.479	8.522	-48.691	-47.2779	2.16212	-72.3313	-15.5499	8.7	-5.29491	non-near-native
Pose2398	30.18	41.632	13.353	16.026	-44.305	-77.4868	-1.07061	-74.0422	-12.8988	16.3	4.69108	non-near-native
Pose1950	37.08	46.126	-7.071	-0.452	-52.745	-73.6424	1.02155	-87.6692	-3.59952	2.2	-1.03957	non-near-native
Pose1345	33.34	5.553	-29.711	19.12	-54.384	-71.1422	-1.849	-72.7866	-29.1806	18.1	-8.16254	non-near-native
Pose1198	41.41	42.823	-33.482	12.085	-88.39	-71.6313	1.69196	-84.9507	-3.83154	13.3	9.85161	non-near-native
Pose1527	43.08	38.235	-24.447	-7.994	-54.688	-59.2976	-1.04806	-93.7074	-18.5923	-4.7	-21.4331	non-near-native
Pose2502	28.79	50.436	26.045	9.912	-34.304	-22.9581	2.88117	-79.7934	-2.49729	9.4	7.15244	non-near-native
Pose2062	28.72	28.172	-5.974	-7.726	-26.42	-15.4989	-1.68921	-66.3642	-11.2035	-6	-16.0831	non-near-native
Pose433	38.15	19.909	-53.479	7.188	-80.575	-67.2194	-0.349422	-81.8759	-8.53026	7.6	-0.077234	non-near-native
Pose1091	27.19	15.291	-31.585	13.662	-60.539	-83.1083	2.03785	-93.4451	-14.3439	14.1	1.19049	non-near-native
Pose216	33.84	7.983	-61.646	-2.565	-67.063	-65.3176	2.07524	-71.8611	-6.16454	-0.4	-5.94809	non-near-native
Pose2391	31.6	16.902	12.914	15.015	-19.004	233.413	-1.81221	-84.4595	-9.58087	13.9	5.27722	non-near-native
Pose454	31.55	29.438	-45.634	3.344	-78.416	-69.793	-2.1584	-73.3262	2.26369	4.3	6.33732	non-near-native
Pose2069	29.71	29.441	-5.782	-2.294	-32.929	-69.7175	-1.12424	-74.8562	-0.578205	-0.3	-0.820384	non-near-native
Pose2520	30.71	33.602	30.379	16.203	-19.426	118.298	-4.77961	-95.5137	-13.2468	17.3	5.37788	non-near-native
Pose1594	35.48	54.065	-22.403	4.777	-81.246	-81.9012	0.717404	-105.502	1.90514	7.6	9.31463	non-near-native
Pose1510	34.7	46.352	-25.001	10.857	-82.21	-64.7543	-1.4015	-85.7876	4.90845	10.7	15.1176	non-near-native
Pose293	38.48	17.498	-58.273	1.219	-76.99	-67.9118	-3.52083	-85.3439	-13.5273	3.2	-8.97457	non-near-native
Pose1957	33.17	52.926	-6.607	10.108	-69.641	-97.5425	-1.72174	-96.4805	0.210922	11.9	12.0898	non-near-native
Pose2205	35.45	64.319	19.233	-11.154	-33.931	-85.9732	0.0969568	-82.3499	-4.25951	-4.4	-8.23356	non-near-native
Pose803	30.33	20.157	-37.851	5.088	-63.096	-62.073	0.115586	-64.8701	-2.62616	4.4	2.03646	non-near-native
Pose911	29.21	20.963	-35.773	7.322	-64.059	-69.0359	-0.621069	-70.6917	-5.16998	6.9	2.24702	non-near-native
Pose1328	32.58	5.512	-26.923	8.336	-40.772	-55.3749	-1.82027	-58.3111	-12.1075	8.2	-2.69675	non-near-native
Pose971	35.04	15.394	-39.259	7.152	-61.805	-56.9337	-3.0502	-68.7941	-6.60153	9.2	3.25862	non-near-native
Pose703	32.25	23.658	-40.15	2.298	-66.106	-11.4283	-0.331272	-79.4125	-13.1555	3.4	-8.43995	non-near-native
Pose930	30.25	13.575	-35.387	9.012	-57.974	-57.6224	-2.87456	-70.1351	-12.4208	10	-1.17872	non-near-native
Pose681	37.86	32.05	-46.181	3.004	-81.235	-68.5633	-0.619668	-87.2237	0.803171	6.6	7.32285	non-near-native
Pose1235	37.28	34.151	-32.672	21.147	-87.97	-101.319	-1.13098	-101.242	-14.3533	20.5	7.58203	non-near-native
Pose1636	32.03	20.607	-18.87	4.045	-43.523	-35.8314	0.585112	-43.5128	-10.3685	4.7	-4.63165	non-near-native
Pose941	28.13	26.834	-35.046	-8.583	-53.297	-70.5078	-1.49589	-75.2463	-13.3784	-4	-16.0406	non-near-native
Pose301	31.81	11.628	-49.768	-2.257	-59.139	-72.323	-3.6667	-81.758	-16.8888	-0.3	-15.4999	non-near-native
Pose2074	31.74	30.857	-5.581	2.057	-38.495	-76.2389	-1.29088	-77.16	-4.76349	2.7	-1.58714	non-near-native
Pose1709	31.32	48.924	-17.184	5.543	-71.65	-76.5117	-1.17084	-75.1282	1.71873	8.2	9.74686	non-near-native
Pose2476	31.19	66.002	21.868	5.468	-49.602	-78.227	-0.973101	-98.0825	-12.2025	6.1	-4.88225	non-near-native
Pose1673	35.38	30.831	-19.855	7.583	-58.27	-86.0577	-0.934544	-87.4035	-6.36154	7.9	2.17461	non-near-native
Pose535	30.22	12.335	-43.71	7.279	-63.324	-55.0637	0.148514	-58.2531	-16.9406	7	-8.24654	non-near-native
Pose494	34.83	0.482	-51.688	1.062	-53.232	-54.973	1.95031	-64.8376	-18.1909	2.5	-13.8718	non-near-native
Pose759	32.56	18.56	-38.792	5.45	-62.802	-50.5534	-2.03731	-57.4349	-16.1249	6	-8.51241	non-near-native
Pose686	36.33	12.537	-46.063	11.429	-70.029	-94.5339	0.482284	-109.456	-16.0263	11.8	-2.62367	non-near-native
Pose431	36.19	6.282	-53.514	3.605	-63.401	-64.03	-0.170926	-64.9809	-13.2438	5.4	-6.51942	non-near-native
Pose2087	35.67	60.553	3.611	3.819	-60.761	-84.1251	-2.96342	-89.0827	-16.9793	5.1	-10.1814	non-near-native
Pose2160	27.6	43.959	-1.484	0.548	-45.991	-87.5125	-3.59465	-91.1005	-0.848589	3.8	3.03627	non-near-native
Pose425	29.32	20.735	-46.339	-0.6	-66.474	-78.0974	-3.00788	-83.3422	-13.418	2.8	-9.2762	non-near-native
Pose1597	34.12	23.874	-22.276	7.983	-54.132	-8.317	1.43241	-113.354	-8.6141	8.8	1.04731	non-near-native
Pose817	34.98	33.8	-42.827	1.989	-78.617	-81.1416	-3.20964	-87.2802	-5.8145	4.3	-0.93305	non-near-native
Pose1092	32.68	42.794	-31.545	0.252	-74.591	-79.7082	-0.639925	-85.7934	3.27026	2.8	5.74323	non-near-native
Pose470	26.46	4.872	-45.258	-3.171	-46.96	-44.7606	-1.53678	-47.725	-12.4394	-0.7	-11.8955	non-near-native
Pose2157	38.36	56.213	10.862	12.202	-57.553	-107.289	0.486814	-103.443	2.33113	14.1	16.198	non-near-native
Pose1161	28.06	20.249	-30.086	-6.557	-43.778	88.7143	1.18209	-69.2775	-10.8621	-5.2	-14.9759	non-near-native
Pose193	32.35	2.76	-53.664	4.815	-61.238	-82.5327	-2.83168	-82.2977	-19.1648	4.9	-12.3483	non-near-native
Pose395	43.42	48.457	-54.495	5.964	-108.916	-92.449	-4.37169	-98.6299	-2.59753	7.2	4.86222	non-near-native
Pose2181	28.19	26.891	-0.569	-4.184	-23.276	-42.3342	0.884432	-40.1357	-4.334	-1.8	-5.7006	non-near-native
Pose780	28.05	19.662	-38.34	15.083	-73.084	-56.4303	-0.864712	-64.2369	-12.6819	14.7	3.28629	non-near-native
Pose789	30.86	10.916	-38.133	4.72	-53.768	-61.8384	-1.27665	-68.5495	-16.1081	5.6	-8.89729	non-near-native
Pose879	34.79	6.807	-41.402	7.593	-55.802	-75.475	3.29261	-74.0716	-19.5083	7.6	-9.95747	non-near-native
Pose954	27.08	14.506	-34.802	-2.983	-46.325	-63.9887	-0.147213	-60.8868	-4.83746	0.1	-4.25371	non-near-native
Pose2244	45.6	71.074	34.088	-0.493	-36.493	-41.0986	-0.325602	-117.29	-1.69946	1.4	-0.129514	non-near-native
Pose1842	38.21	47.406	-12.74	4.609	-64.754	-58.6242	-3.66905	-81.2948	-15.3349	6.9	-6.90141	non-near-native
Pose262	33.55	9.159	-59.756	5.805	-74.72	-61.857	-2.13809	-74.9511	-11.1392	6.2	-3.82528	non-near-native
Pose976	38.87	34.896	-39.033	0.568	-74.496	-83.9044	-3.11006	-83.8862	-5.14442	4	-0.629978	non-near-native
Pose2564	32.15	60.185	49.498	-8.46	-2.227	73.02	-6.89724	-78.7752	0.256178	-6.5	-6.26944	non-near-native
Pose2083	35.75	63.542	3.214	1.028	-61.355	3.82837	-2.04663	-100.695	-0.752515	1.9	1.22274	non-near-native
Pose1651	39.27	63.588	-20.391	6.367	-90.346	-12.1286	-4.87625	-103.138	-3.17383	7.2	4.34355	non-near-native
Pose1074	32.2	23.32	-31.87	11.62	-66.81	-89.9237	-0.211075	-87.9972	-23.5896	12.7	-8.53064	non-near-native
Pose1921	36.27	53.036	-8.146	-1.644	-59.538	-93.3612	-2.77118	-99.165	-2.04756	0.7	-1.1428	non-near-native
Pose2379	31.1	46.893	11.966	11.104	-46.031	-79.5554	-0.924913	-85.2091	-12.6248	12.4	1.03768	non-near-native
Pose1123	28.96	5.531	-30.846	3.81	-40.187	-52.3692	0.113736	-52.5724	-9.32395	4	-4.39156	non-near-native
Pose1082	38.78	28.403	-36.455	10.366	-75.224	-86.1891	-0.056669	-93.6754	-16.5691	9.7	-5.21219	non-near-native
Pose2072	29.38	52.377	-5.602	6.221	-64.199	-62.6869	0.68426	-70.8809	-0.65967	8.7	8.1063	non-near-native
Pose1070	39.17	22.948	-36.656	2.188	-61.792	-94.7326	-2.98136	-100.858	-17.9869	3.3	-12.8882	non-near-native
Pose2184	36.24	51.909	15.423	14.373	-50.859	-90.7592	1.83525	-91.1591	-16.667	15.4	0.3997	non-near-native
Pose2259	32.27	36.968	2.94	6.25	-40.278	-87.4065	-0.169222	-97.2789	-13.4233	6.4	-5.68097	non-near-native
Pose1332	28.11	35.218	-26.754	6.01	-67.983	-75.9649	-2.74934	-83.4795	-8.0706	5.7	-1.56354	non-near-native
Pose824	31.68	15.658	-37.411	10.16	-63.229	-77.7764	0.172892	-78.5877	-15.7772	10.4	-3.79948	non-near-native
Pose1740	28.07	20.551	-16.08	-0.159	-36.471	-61.2565	0.598404	-62.141	-11.5764	0.9	-9.51876	non-near-native
Pose2120	33.66	51.161	7.378	11.058	-54.841	-86.0547	-6.63247	-109.449	-14.5879	11.5	-1.62911	non-near-native
Pose1982	34.62	48.142	-5.234	0.953	-54.329	-59.0001	-7.7295	-77.9259	-8.61825	1.1	-6.65642	non-near-native
Pose472	36.89	37.977	-52.318	2.654	-92.948	-80.8755	-2.07223	-87.8401	-3.02903	4.4	1.67387	non-near-native
Pose1354	37.11	26.875	-29.454	3.857	-60.186	-98.8848	-1.497	-101.21	-4.3114	6.2	2.31974	non-near-native
Pose1430	34.82	20.303	-27.413	8.488	-56.205	-74.5175	2.04712	-98.8473	-25.8184	10.3	-12.9366	non-near-native
Pose605	28.87	15.932	-42.13	4.593	-62.655	-55.3819	-2.1941	-57.1186	-15.4907	5.9	-8.04163	non-near-native
Pose2563	31.89	72.287	49.375	15.153	-38.064	-65.8944	-2.35411	-97.2479	-7.04967	15.9	9.5553	non-near-native
Pose1941	28.75	26.847	-9.925	3.036	-39.807	-62.2418	-0.0327412	-72.3268	-14.7732	3.3	-9.99588	non-near-native
Pose1974	33.23	17.531	-5.686	0.278	-23.496	-50.2201	-0.206863	-54.1965	-11.3551	2.8	-7.41959	non-near-native
Pose1976	34.37	46.72	-5.63	-0.281	-52.07	5.78768	-2.07274	-86.8262	-13.4298	1.2	-10.8868	non-near-native
Pose418	35.4	30.035	-53.934	6.793	-90.761	-78.8001	1.10652	-83.9117	-14.6483	8.5	-4.68347	non-near-native
Pose2482	30.03	50.803	22.657	1.782	-29.928	103.906	0.0376848	-65.3963	-5.4277	2.8	-2.08493	non-near-native
Pose961	31.04	20.092	-34.597	18.841	-73.53	-74.8484	-1.88834	-79.4943	-23.9483	18.2	-3.35347	non-near-native
Pose1783	37.02	18.538	-15.795	2.565	-36.898	43.6382	2.3287	-92.9257	-16.5187	6.1	-8.76683	non-near-native
Pose1534	37.68	31.645	-24.182	2.808	-58.635	-76.7593	-1.57894	-74.2231	-14.3439	5.6	-7.30951	non-near-native
Pose999	33.69	20.706	-38.568	-6.484	-52.79	-37.5196	0.0929733	-52.2002	-1.43781	-4.3	-5.59403	non-near-native
Pose970	28.63	17.527	-34.381	4.474	-56.383	-69.156	0.935084	-73.3479	-13.1732	5.1	-6.75588	non-near-native
Pose56	27.91	8.992	-61.797	2.293	-73.083	-73.8609	-1.20333	-77.5118	-15.6915	2.9	-11.2224	non-near-native
Pose1762	32.22	32.521	-15.357	4.511	-52.389	-72.5036	1.05672	-67.5194	-4.04275	5.5	1.86153	non-near-native
Pose732	28.05	20.411	-39.339	8.2	-67.95	-84.8935	-2.69106	-83.563	-12.865	8.7	-2.8785	non-near-native
Pose2232	31.98	15.937	1.726	7.618	-21.829	16.6408	-0.340867	-72.8365	-21.3273	6.6	-12.5946	non-near-native
Pose890	43.39	33.531	-41.149	1.179	-75.859	-70.8591	0.839876	-95.651	-16.2323	3.1	-11.5091	non-near-native
Pose1270	34.55	39.734	-31.816	3.6	-75.149	-78.6238	0.72966	-97.7362	-4.89537	5.4	0.994167	non-near-native
Pose469	28.72	16.899	-45.267	-1.14	-61.026	-77.1514	-0.991091	-78.424	-16.3262	0.5	-14.1936	non-near-native
Pose600	37.85	24.676	-48.439	-0.757	-72.358	-75.2084	-3.34504	-80.4161	-13.8389	0.6	-11.855	non-near-native
Pose2150	43.65	55.996	9.959	-3.162	-42.875	-50.3685	-3.87336	-100.973	-4.7429	-0.3	-4.56861	non-near-native
Pose288	29.65	18.362	-50.186	0.991	-69.539	-71.8187	-3.27256	-72.6703	-6.56187	2.5	-3.40568	non-near-native
Pose934	33.36	27.417	-39.984	13.286	-80.687	-80.7702	-5.5589	-93.2295	-4.45975	13.4	9.38622	non-near-native
Pose857	31	24.214	-36.79	3.706	-64.71	-66.8699	-0.889615	-71.3372	-10.9874	5	-4.88866	non-near-native
Pose2167	33.92	50.11	12.454	5.743	-43.399	-57.9688	1.7131	-77.639	-0.265452	11.3	11.0611	non-near-native
Pose1860	40.55	30.891	-11.977	8.719	-51.587	-85.7367	0.660879	-96.9762	-17.5427	9	-6.78843	non-near-native
Pose436	43.92	26.169	-53.374	0.662	-80.204	-97.6799	-3.40947	-109.431	-17.9803	1.7	-14.4823	non-near-native
Pose1292	32.1	34.904	-27.615	2.398	-64.917	-86.6616	2.03063	-85.6483	-10.303	4.9	-4.3727	non-near-native
Pose1975	37.6	44.605	-5.674	8.138	-58.417	-97.5728	1.88236	-102.876	-14.6257	10.9	-2.26313	non-near-native
Pose921	35.14	28.546	-40.239	-4.849	-63.937	-74.049	-2.67035	-83.2512	-15.0357	-2.1	-15.6321	non-near-native
Pose798	36.81	22.486	-43.345	3.462	-69.293	-64.6059	-2.10457	-73.6896	-6.53474	3.1	-2.78127	non-near-native
Pose1276	29.48	38.166	-28.096	-6.466	-59.796	-57.7296	-0.491082	-79.7801	-15.4265	-2.4	-16.2839	non-near-native
Pose2169	42.75	74.342	12.987	-0.501	-60.854	-122.567	-3.17509	-111.547	-11.3805	1.5	-8.74245	non-near-native
Pose2265	31.69	47.536	3.203	-0.333	-43.999	-81.2929	0.139896	-97.4579	-4.04879	3.6	-0.043911	non-near-native
Pose2017	36.89	47.382	-2.213	-1.873	-47.723	-77.6697	0.914228	-81.069	-3.71989	1.7	-1.6479	non-near-native
Pose2173	32.86	39.569	-0.738	1.813	-42.121	-11.6246	1.53869	-70.3861	-7.21072	4.9	-1.58965	non-near-native
Pose317	32.72	22.489	-49.388	2.901	-74.779	-78.82	-0.395056	-79.7833	-11.3297	5.6	-4.59673	non-near-native
Pose2220	35.5	69.108	23.603	-3.464	-42.042	22.4036	0.772883	-99.0072	-1.57276	-0.7	-2.11548	non-near-native
Pose752	34.37	19.122	-44.21	2.05	-65.383	-68.7297	1.69736	-66.3278	-14.3583	4.6	-8.32247	non-near-native
Pose551	32.92	14.042	-43.214	-4.893	-52.363	-67.6251	-1.00773	-65.3992	-7.31096	-2	-8.57986	non-near-native
Pose2011	35.19	56.906	-2.736	7.168	-66.81	-71.9739	-0.922535	-96.6818	0.429144	14.1	14.4862	non-near-native
Pose950	32.47	21.369	-34.909	-7.815	-48.464	-43.2987	1.02736	-73.344	-12.0633	-5.1	-15.957	non-near-native
Pose2171	34.2	65.871	13.256	1.243	-53.858	-67.5478	-4.11504	-94.3124	-6.04209	3.7	-1.73788	non-near-native
Pose1390	30.28	17.179	-25.472	0.972	-43.624	-54.6442	-1.64339	-63.0932	-13.1305	3.4	-8.41745	non-near-native
Pose326	33.61	20.013	-57.172	1.754	-78.939	-98.4142	-0.140061	-96.2889	-13.3699	4.9	-7.13291	non-near-native
Pose1500	33.24	45.644	-25.375	4.147	-75.165	-82.4295	0.958535	-86.0646	0.462862	3.6	4.01658	non-near-native
Pose2444	28.46	48.793	18.081	7.431	-38.143	-70.9968	2.60087	-89.9941	-1.15041	8.6	7.56463	non-near-native
Pose2107	27.85	41.961	-3.942	4.57	-50.473	-44.0116	-1.33479	-64.9181	2.23053	6.1	8.10748	non-near-native
Pose661	32.27	29.805	-41.155	2.996	-73.956	-93.6611	1.54531	-93.9603	-4.04618	4.3	0.658438	non-near-native
Pose1019	30.83	26.679	-33.302	9.233	-69.214	-68.738	-3.41965	-71.7066	-5.82457	9.8	4.55789	non-near-native
Pose1004	30.67	23.772	-33.52	-3.684	-53.608	-57.6047	-2.62938	-63.0203	-8.13085	-0.4	-7.71776	non-near-native
Pose2155	28.69	40.632	-1.628	-2.745	-39.515	-55.8522	-0.178915	-60.3952	-7.90102	0.6	-6.51092	non-near-native
Pose1410	33.1	35.623	-25.13	-1.949	-58.804	-80.1147	-0.644293	-86.4835	-7.62515	2.2	-4.66263	non-near-native
Pose46	32.34	11.25	-63.14	1.029	-75.419	-69.0781	-1.35726	-73.2547	-13.646	2.2	-10.0814	non-near-native
Pose340	31.23	13.578	-48.481	-0.518	-61.542	-67.2887	-0.930522	-79.5847	-16.5097	0.7	-14.1587	non-near-native
Pose1695	33.78	42.868	-19.024	-0.421	-61.471	-47.9558	-1.04721	-84.0131	-6.5289	1.8	-4.07601	non-near-native
Pose1788	40.48	16.346	-15.5	11.781	-43.628	-96.8511	3.46098	-95.3363	-21.1038	12.6	-6.39342	non-near-native
Pose603	30.81	39.564	-42.176	0.691	-82.43	-77.1395	-2.27713	-89.6468	-10.834	3.3	-6.4506	non-near-native
Pose2011	29.81	23.89	-7.647	2.609	-34.146	-65.1269	-3.5512	-75.4254	-16.1405	7.2	-7.32645	non-near-native
Pose2546	31.58	65.771	39.717	19.743	-45.797	-20.709	2.32687	-86.8126	-11.7623	19.8	9.21393	non-near-native
Pose1571	33.28	40.304	-23.053	10.534	-73.891	-88.2148	-2.23239	-94.5987	-4.28184	10.2	6.34634	non-near-native
Pose1214	35.63	36.075	-33.258	3.328	-72.662	-73.559	0.186112	-82.4999	-10.8142	5.8	-3.93278	non-near-native
Pose1182	32.74	31.984	-29.629	-0.498	-61.115	-69.9128	-0.189556	-73.1352	-2.26492	2.2	0.161572	non-near-native
Pose714	39.32	46.153	-45.234	2.439	-93.826	-73.6194	-3.74384	-90.3478	-4.30574	3.7	-0.175166	non-near-native
Pose989	36.05	32.725	-38.737	2.661	-74.123	-75.7824	-1.81715	-76.0232	-17.2467	4.7	-10.822	non-near-native
Pose1955	33	46.133	-9.645	1.821	-57.598	-65.7584	-0.0713972	-66.5676	6.14204	4.5	10.0278	non-near-native
Pose1986	41.43	48.137	-5.054	-5.06	-48.131	-92.881	-2.97823	-90.4904	-3.82145	-0.9	-4.33931	non-near-native
Pose2248	31.87	62.461	2.497	-5.795	-54.168	-50.7405	-0.302258	-99.0948	-3.24683	-4.1	-7.02215	non-near-native
Pose872	34.61	14.387	-41.562	5.935	-61.885	-43.9688	-0.194693	-64.314	-16.5191	5.8	-9.06719	non-near-native
Pose2093	32.41	75.245	-4.804	0.153	-80.201	-74.3765	-3.25491	-85.1929	-1.90543	3.8	2.08511	non-near-native
Pose1990	40.26	45.221	-4.506	8.58	-58.307	-66.3715	-0.459938	-91.1414	-3.94315	13.8	10.2512	non-near-native
Pose1813	40.18	31.517	-14.198	-3.02	-42.694	9.95236	0.515771	-88.7617	-20.0407	-1.6	-19.6366	non-near-native
Pose2144	42.87	71.279	9.469	2.38	-64.19	-93.3513	1.05767	-113.118	-15.7977	3.8	-10.4179	non-near-native
Pose347	32.7	15.508	-48.195	9.061	-72.765	-85.2302	-1.40445	-86.2979	-10.9676	8.7	-1.17084	non-near-native
Pose2023	35.89	40.511	-2.04	1.601	-44.152	-85.0286	-1.29721	-83.6447	-13.1379	2.2	-9.62411	non-near-native
Pose1543	36.79	41.753	-23.912	3.318	-68.982	-72.1606	0.480908	-79.766	-0.441008	4.6	4.20309	non-near-native
Pose163	32.81	-4.086	-54.873	4.943	-55.73	-73.9089	1.51299	-76.6204	-18.3357	5.6	-10.9021	non-near-native
Pose1146	42.84	30.349	-34.852	1.326	-66.526	-83.2671	0.870822	-92.5582	-16.8288	2.5	-12.6459	non-near-native
Pose1615	38.77	41.319	-21.825	13.813	-76.958	-66.5935	-2.55803	-84.658	-19.3519	14.9	-2.51671	non-near-native
Pose829	25.78	15.927	-37.332	-4.691	-48.568	-62.3538	-2.53765	-69.2584	-2.72779	-3	-5.45501	non-near-native
Pose1210	40.06	33.617	-33.33	3.33	-70.277	-85.4218	-2.67563	-94.8459	-6.87346	3.8	-2.38611	non-near-native
Pose676	30.39	20.339	-40.752	5.631	-66.722	-79.253	-0.395515	-81.0452	-9.31643	6.9	-1.48479	non-near-native
Pose2201	35.74	59.994	18.806	7.132	-48.319	29.2861	-3.69661	-93.0999	-11.6608	6.7	-3.79472	non-near-native
Pose823	30.94	30.379	-37.412	10.287	-78.077	-82.6277	-1.58794	-95.9706	-11.5138	9.7	-0.66242	non-near-native
Pose2237	34.8	49.15	30.128	13.419	-32.441	-107.214	-0.966291	-103.97	-22.3736	13.1	-7.03624	non-near-native
Pose2067	35.23	35.669	1.898	-1.678	-32.093	24.2812	0.360639	-60.2528	-6.25367	1.8	-3.8283	non-near-native
Pose2122	35.06	39.704	7.486	4.236	-36.454	-71.4624	0.446968	-97.2188	-15.3559	7.2	-6.62031	non-near-native
Pose2370	31.86	39.589	11.215	1.191	-29.565	-81.618	-3.54633	-81.3607	-2.37383	0.7	-1.43645	non-near-native
Pose2034	31.62	33.396	-6.924	7.699	-48.019	-32.5999	-2.16055	-62.457	-11.7525	7.6	-2.97725	non-near-native
Pose864	36.5	18.743	-41.86	10.615	-71.218	-81.3828	2.96762	-91.8985	-15.328	12	-1.7952	non-near-native
Pose1523	30.91	19.128	-21.881	-0.691	-40.318	-63.0799	-0.793718	-78.6024	-17.7678	1.5	-14.491	non-near-native
Pose277	43.7	20.522	-59.137	3.626	-83.285	-108.218	-0.617495	-115.206	-13.5394	5.2	-6.98546	non-near-native
Pose280	30.52	16.688	-50.409	5.021	-72.118	-63.1534	-1.43401	-66.6233	-8.82169	5	-2.93952	non-near-native
Pose2047	26.55	25.945	-6.495	6.835	-39.276	-73.6882	1.27286	-76.9395	-5.39833	6.2	1.3415	non-near-native
Pose1398	37.29	30.149	-28.49	-5.319	-53.32	-77.7229	-0.367655	-80.2898	-13.2474	-2.2	-14.1227	non-near-native
Pose2340	28.33	33.397	9.013	7.574	-31.958	-76.7329	1.50558	-82.7379	-14.6298	9	-4.16682	non-near-native
Pose487	29.48	26.36	-44.81	7.709	-78.879	-74.3564	-0.678202	-74.1078	1.13986	9	10.0259	non-near-native
Pose29	32.99	1.873	-65.404	0.806	-68.083	-55.0194	0.662505	-77.3243	-14.8846	1.5	-11.8961	non-near-native
Pose2022	34.57	50.216	-2.089	7.816	-60.12	-65.737	-2.99083	-79.973	-1.98167	8.1	6.3165	non-near-native
Pose1290	35.25	30.025	-31.339	15.904	-77.268	-83.6046	1.64848	-88.5749	2.87186	15.3	17.8847	non-near-native
Pose337	39.6	18.51	-56.3	0.909	-75.719	-75.5046	0.603473	-84.1595	-15.5806	3.3	-10.7225	non-near-native
Pose711	38.75	39.177	-45.333	2.897	-87.406	-58.6585	-2.53182	-76.327	-10.1054	3.4	-5.69486	non-near-native
Pose1367	30.76	23.714	-26.034	7.995	-57.743	-113.201	0.61922	-120.356	-14.6424	11.5	-1.67816	non-near-native
Pose1732	29.26	30.069	-16.319	5.728	-52.116	-71.9103	-1.8959	-89.0639	-6.7753	5.2	-0.89777	non-near-native
Pose1824	32.24	37.65	-13.8	-4.257	-47.193	-64.0151	-4.71662	-91.6127	0.0428209	-1.6	-1.56146	non-near-native
Pose1074	34.7	29.867	-36.582	6.654	-73.102	-70.3883	-5.63861	-80.9439	-7.71862	8.2	1.25324	non-near-native
Pose1896	36.2	56.065	-9.549	-2.332	-63.282	-79.2911	-4.29183	-91.7525	-4.41976	0.1	-3.87778	non-near-native
Pose2249	34.66	55.81	36.098	-4.068	-15.644	11.0619	-4.44809	-84.8094	-1.70417	-1.7	-3.23375	non-near-native
Pose1954	33.21	58.695	-6.777	5.345	-70.817	-95.6339	-2.13836	-99.4984	-7.43073	4.1	-2.58766	non-near-native
Pose659	32.07	14.454	-41.162	-0.758	-54.858	-68.4491	-0.444826	-73.5558	-13.8671	1.2	-11.2804	non-near-native
Pose245	32.36	10.573	-51.218	2.91	-64.701	-62.2686	0.865092	-72.5514	-10.1111	3.1	-5.99999	non-near-native
Pose2180	40.3	69.012	14.977	4.942	-58.976	-97.9876	-0.949067	-100.795	-19.1445	4.6	-12.6301	non-near-native
Pose103	43.49	15.65	-68.26	8.827	-92.738	-100.664	-0.628506	-107.447	-10.3549	9.3	-0.01941	non-near-native
Pose96	31.66	3.839	-58.857	1.997	-64.693	-78.2889	-0.666605	-81.2045	-15.2858	3.5	-10.2572	non-near-native
Pose337	29.77	12.231	-48.558	4.519	-65.308	-72.7319	-3.58067	-76.1727	-11.6513	5.5	-4.98617	non-near-native
Pose1850	36.67	45.558	-12.436	13.714	-71.707	-93.6124	-5.29103	-119.907	-5.14537	15	10.3692	non-near-native
Pose2273	28.46	37.389	3.991	-4.396	-29.002	-50.7957	1.92057	-76.9255	0.130938	0.5	0.617844	non-near-native
Pose1752	35.21	37.869	-17.062	-5.379	-49.552	-90.0088	0.646169	-101.29	-9.74393	-2.3	-11.0695	non-near-native
Pose19	35.23	1.847	-81.179	7.92	-90.947	-89.5343	-1.92329	-93.3695	-13.7984	7.6	-4.81856	non-near-native
Pose1736	40.13	18.013	-17.691	8.333	-44.037	-112.567	2.74833	-117.929	-25.8739	7.9	-15.3865	non-near-native
Pose854	32.33	28.92	-36.846	2.588	-68.354	-81.5912	-0.391889	-81.6733	-5.46801	4.1	-0.821209	non-near-native
Pose1587	40.17	47.911	-22.604	12.11	-82.625	-106.033	-0.537174	-103.291	-5.70602	12.6	7.46458	non-near-native
Pose2253	30.51	44.525	2.658	5.745	-47.611	-81.801	-2.62005	-80.7074	-6.7067	5.9	-0.13603	non-near-native
Pose2251	34.39	50.845	36.339	4.226	-18.733	-96.5494	-4.19339	-87.5093	-10.7757	5	-4.69813	non-near-native
Pose1400	37.42	30.943	-28.375	10.054	-69.372	-58.4078	-2.02354	-69.6447	-14.4766	10	-3.02894	non-near-native
Pose673	33.78	25.151	-46.307	8.335	-79.793	-77.2174	-2.0266	-74.9132	-14.5211	8.8	-4.26899	non-near-native
Pose1647	27.9	29.613	-18.57	6.21	-54.393	-57.891	-2.96161	-67.5608	-4.9943	7.1	2.60513	non-near-native
Pose1148	37.59	28.729	-34.831	2.218	-65.778	-115.195	2.89961	-115.129	-10.6074	4.5	-5.04666	non-near-native
Pose2260	33.23	54.774	43.003	1.501	-13.272	-54.9084	0.682369	-107.56	-2.48752	1.1	-1.13877	non-near-native
Pose705	46.76	38.243	-45.498	5.574	-89.315	-81.8712	4.54892	-120.413	-20.405	9.3	-9.0645	non-near-native
Pose696	31.74	28.684	-40.267	3.091	-72.042	-85.7705	-1.13175	-86.1778	-13.8133	3.2	-9.23197	non-near-native
Pose2154	29.89	49.66	-1.775	10.802	-62.236	-11.5783	0.981752	-83.1811	1.29033	13.7	14.8613	non-near-native
Pose333	35.07	6.722	-56.653	12.643	-76.018	-64.7013	-3.28156	-70.8612	-12.7535	12.7	1.22185	non-near-native
Pose2566	30.65	64.339	50.84	3.645	-17.143	-91.9053	-3.83991	-111.649	-6.22661	3.6	-2.00395	non-near-native
Pose1480	41.64	44.883	-25.854	-0.091	-70.645	-90.8034	2.17967	-94.9021	-1.88271	3.9	2.20556	non-near-native
Pose1184	38.69	29.94	-33.793	-1.418	-62.316	-101.301	-2.39402	-107.393	-20.1445	0.7	-17.4301	non-near-native
Pose494	32.62	26.403	-44.609	3.372	-74.384	-65.0361	-0.476749	-70.2727	-3.06084	3.5	0.745244	non-near-native
Pose663	36.28	46.684	-46.631	10.298	-103.614	-88.2222	0.847004	-90.3263	3.83271	10.7	14.1494	non-near-native
Pose1590	31.93	39.896	-20.047	8.989	-68.933	-66.6346	0.295175	-74.6422	-4.84219	9.3	4.94203	non-near-native
Pose846	34.85	50.617	-42.216	7.885	-100.718	-96.3944	1.00064	-100.028	-0.480807	8.9	8.46727	non-near-native
Pose2359	29.91	62.396	10.42	10.209	-62.185	-107.96	-0.0762068	-105.06	-7.27794	12.9	6.34985	non-near-native
Pose822	39.18	21.547	-42.744	-6.703	-57.588	-74.0001	-2.60434	-73.0416	-19.5933	-3.5	-21.134	non-near-native
Pose1274	40.27	32.071	-31.746	10.846	-74.663	-81.4138	-1.97187	-90.5704	-12.3998	10.1	-1.05982	non-near-native
Pose1286	31.72	28.566	-27.779	-2.288	-54.057	-78.8021	-4.07692	-85.3685	-16.524	-0.3	-15.1716	non-near-native
Pose322	32.83	22.932	-49.04	4.002	-75.974	-75.8898	-3.99771	-83.4879	-7.79924	4.7	-2.31932	non-near-native
Pose1358	33.86	16.045	-29.347	4.04	-49.432	-60.854	0.285686	-67.135	-7.36987	5.8	-0.832883	non-near-native
Pose851	34.83	19.761	-42.132	0.565	-62.457	-80.9977	0.196004	-83.384	-7.35802	1.7	-4.92222	non-near-native
Pose2103	32.72	34.302	-4.107	3.234	-41.644	-77.8819	1.61058	-95.8231	-13.6928	4.2	-8.12352	non-near-native
Pose106	37.89	20.831	-67.976	6.887	-95.694	-92.1562	0.353147	-107.24	-9.6429	8.5	-0.17861	non-near-native
Pose1449	32.53	30.427	-24.208	0.091	-54.726	-87.5096	0.756709	-89.7917	-9.24736	3.9	-4.42262	non-near-native
Pose1631	32.27	53.796	-18.992	-6.843	-65.945	-86.1516	-3.21454	-89.7634	-14.7999	-1.6	-14.9199	non-near-native
Pose1804	44.68	55.369	-14.611	1.219	-71.2	-86.5446	1.54005	-98.0196	-1.92064	3.9	2.17142	non-near-native
Pose755	51.75	59.262	-44.175	11.568	-115.006	-124.313	-0.240279	-122.3	-9.74598	11.3	2.52862	non-near-native
Pose1401	30.8	35.901	-25.332	11.482	-72.715	-72.1491	1.3339	-82.8452	-2.73677	14	11.5369	non-near-native
Pose1842	32.9	34.349	-13.071	5.821	-53.242	-50.3337	-2.60405	-68.594	-9.62536	8	-0.662824	non-near-native
Pose2	40.07	-2.44	-95.378	11.548	-104.485	-95.1494	-2.1561	-100.988	-13.5625	10.6	-1.60625	non-near-native
Pose2287	28.9	31.171	5.328	0.793	-26.636	-65.6199	-2.13384	-70.0654	1.47935	2.5	3.83141	non-near-native
Pose457	32.28	21.495	-45.597	-0.059	-67.033	-85.7807	-1.09712	-87.1232	-16.9797	1.7	-13.5817	non-near-native
Pose2584	31.97	45.822	94.618	-0.555	49.35	81.4109	-8.75833	-43.5343	-13.2045	7.1	-4.78405	non-near-native
Pose2062	33.34	70.801	1.605	8.657	-77.853	-97.9121	2.46613	-105.623	-5.17523	11.6	6.94229	non-near-native
Pose1903	32.34	39.782	-11.115	6.001	-56.897	-103.346	-2.20017	-95.4232	4.27855	9.4	13.2507	non-near-native
Pose689	34.11	10.346	-46.043	3.652	-60.041	-83.5388	-2.97198	-87.345	-15.3233	4.4	-9.39097	non-near-native
Pose214	30.37	28.84	-52.951	4.438	-86.229	-73.4039	-1.97969	-77.5597	-7.9332	3.8	-3.33988	non-near-native
Pose236	37.49	22.832	-60.929	-0.527	-83.233	-85.7943	1.29274	-88.4537	-8.47119	1.2	-6.42407	non-near-native
Pose591	35.13	30.91	-48.646	3.391	-82.947	-66.0227	-3.11208	-90.1732	-6.63824	3.8	-2.17442	non-near-native
Pose2405	30.67	65.943	13.771	5.468	-57.639	-83.3861	0.947144	-105.156	-9.22622	5.5	-2.8036	non-near-native
Pose34	48.93	15.01	-77.871	0.615	-93.496	-125.247	1.14846	-122.033	-10.2359	2.3	-6.91231	non-near-native
Pose1542	34.18	31.203	-23.969	2.834	-58.007	-56.8507	-2.49259	-72.8157	-13.5512	4.5	-7.69608	non-near-native
Pose420	32.39	14.871	-46.412	4.394	-65.677	-58.0936	-1.62724	-60.717	-7.25762	4.4	-2.13186	non-near-native
Pose594	31.01	38.726	-42.305	5.907	-86.939	-88.9114	-0.344669	-94.8881	0.139469	7.7	7.82552	non-near-native
Pose1135	43.87	52.991	-35.113	-3.273	-84.831	-118.207	-0.747396	-116.626	-5.03217	-0.6	-5.12895	non-near-native
Pose1310	33.38	12.936	-30.831	9.49	-53.256	-55.9293	-0.333358	-61.2756	-11.4576	9.1	-1.21184	non-near-native
Pose1860	31.88	42.837	-12.502	4.416	-59.755	-53.8219	-0.765326	-82.0401	-3.09422	6.7	3.9152	non-near-native
Pose575	34.28	20.143	-49.04	-5.551	-63.633	-60.4624	1.56314	-74.1506	-11.3602	-0.8	-11.0242	non-near-native
Pose1721	33.7	47.988	-18.116	-0.47	-65.633	-16.7824	-6.96314	-84.4341	-5.28849	0.8	-3.95964	non-near-native
Pose1298	32.83	29.322	-27.528	2.118	-58.969	-59.4545	-3.96099	-68.0645	-16.747	3.7	-11.3723	non-near-native
Pose1564	34.6	47.323	-23.257	1.392	-71.971	-67.5553	0.735508	-91.3817	-1.47585	5.3	3.97173	non-near-native
Pose463	38.31	21.104	-52.56	-0.931	-72.733	-63.5048	0.567196	-72.9691	-11.0543	0.8	-9.14887	non-near-native
Pose1922	34.58	27.875	-8.137	1.001	-37.013	-88.3233	-2.04	-86.9188	-18.7023	3.5	-13.3321	non-near-native
Pose1596	36.06	40.847	-22.374	0.462	-63.683	-81.4503	-4.25962	-79.3979	-11.2504	2.6	-7.52536	non-near-native
Pose35	45.7	26.322	-77.867	8.716	-112.905	-113.981	-0.731994	-119.317	-10.2652	10.7	1.46132	non-near-native
Pose1931	41.4	67.745	-7.895	-11.813	-63.827	-54.8	-3.57508	-88.1302	-11.8502	-9.1	-19.7652	non-near-native
Pose1	53.87	22.08	-103.121	7.34	-132.541	-112.543	-2.94814	-119.257	-11.7365	8.6	-1.96285	non-near-native
Pose420	35.15	26.25	-53.92	-12.403	-67.767	-73.7682	-0.704457	-77.1373	-11.4958	-6	-16.3462	non-near-native
Pose856	34.94	33.441	-42.026	-12.266	-63.2	-62.4726	-2.33933	-69.8014	-6.20439	-8.7	-14.284	non-near-native
Pose2250	34.29	53.738	36.323	2.325	-19.741	-73.9815	-2.96265	-70.6063	-10.5562	6	-3.50058	non-near-native
Pose1008	33.28	30.089	-38.403	2.316	-70.808	-64.2333	-2.04614	-69.0731	-8.78409	2.9	-5.00568	non-near-native
Pose1501	27.49	26.095	-22.621	1.485	-50.201	-52.1656	-2.54532	-64.6294	-8.62276	1.9	-5.86048	non-near-native
Pose1808	34.28	46.78	-14.354	-5.285	-55.85	-65.4031	0.470303	-80.3356	-2.6651	-2.7	-5.09859	non-near-native
Pose621	30.32	20.878	-41.842	2.645	-65.365	-57.0852	-2.52576	-82.5077	-2.84073	4.2	1.64334	non-near-native
Pose1230	29.42	29.404	-28.979	-0.288	-58.094	-65.3013	0.469381	-74.1178	-7.36762	1.9	-4.73086	non-near-native
Pose294	29.99	0.877	-50.06	2.422	-53.358	-65.2977	-0.0277849	-68.1549	-8.26206	3	-4.43585	non-near-native
Pose1509	39.46	41.269	-25.048	3.757	-70.074	-66.5936	-3.38168	-73.8715	-13.5872	5	-7.22848	non-near-native
Pose1408	26.82	23.857	-25.25	5.311	-54.418	-62.8754	-2.0447	-71.5753	-8.34345	4.9	-2.60911	non-near-native
Pose2208	33.63	58.031	20.144	1.115	-39.002	-59.8092	-2.8601	-87.118	2.00385	2.8	4.60346	non-near-native
Pose2070	35.34	79.38	2.118	7.727	-84.99	-96.998	0.516354	-112.791	-5.99335	7.7	2.30599	non-near-native
Pose896	30.89	12.584	-36.118	4.907	-53.608	-59.4375	-1.16498	-65.9921	-3.71114	6	2.65997	non-near-native
Pose973	39.06	22.137	-39.092	1.434	-62.663	-92.8115	-2.79237	-97.3736	-14.8541	2.6	-10.7687	non-near-native
Pose2210	35.46	39.444	20.716	14.696	-33.424	-75.9691	3.51578	-77.6643	-13.8341	16.1	3.64931	non-near-native
Pose1122	36.87	36.305	-35.43	-13.128	-58.607	-44.1713	-0.138571	-77.8706	-7.16033	-8.5	-14.9443	non-near-native
Pose2080	41.45	65.625	2.995	-4.334	-58.297	-100.081	4.26458	-116.414	0.0583257	-1.7	-1.64751	non-near-native
Pose732	33.84	32.103	-44.661	4.979	-81.743	-65.7909	-0.184257	-74.1349	-4.51646	4.6	0.535186	non-near-native
Pose790	30.95	13.135	-38.11	2.957	-54.203	-60.271	0.068862	-57.3892	-12.3757	4.3	-6.83813	non-near-native
Pose2281	31.24	40.361	4.956	6.543	-41.949	-74.9421	-2.03136	-85.4232	-5.31011	7.6	2.8209	non-near-native
Pose837	39.33	13.155	-42.462	10.805	-66.421	-71.381	-3.16154	-84.8081	-11.2135	9.6	-0.49215	non-near-native
Pose2052	36.96	25.414	0.517	1.145	-26.042	-61.2559	1.33048	-69.9598	-20.3789	2.5	-15.841	non-near-native
Pose2059	35.04	40.731	1.279	12.146	-51.598	-75.0919	1.50918	-95.6261	3.9011	14.5	18.011	non-near-native
Pose1411	34.99	45.82	-28.121	-2.01	-71.931	-69.6375	-1.05567	-85.043	-11.433	-0.1	-10.3897	non-near-native
Pose1158	35.32	48.114	-34.571	-3.164	-79.521	-96.1233	-0.575485	-86.1618	-11.2948	-0.5	-10.6653	non-near-native
Pose2098	38.09	58.547	4.558	11.281	-65.271	-108.829	1.26986	-108.647	-10.0424	13.4	4.36184	non-near-native
Pose650	33.5	35.131	-46.893	1.305	-83.329	-70.8296	2.57576	-86.1199	-9.13691	1.8	-6.42322	non-near-native
Pose1806	31.87	32.647	-14.337	10.745	-57.73	-75.5006	-1.4117	-80.7472	-8.74216	10.5	2.63206	non-near-native
Pose1567	30.91	20.524	-20.574	1.753	-42.85	-72.8302	-5.28713	-76.6899	-12.7982	4.5	-7.01838	non-near-native
Pose2187	30.05	35.883	-0.319	6.529	-42.731	-66.9088	-0.504209	-71.993	-1.93701	5.6	3.85669	non-near-native
Pose1464	31.61	45.751	-23.717	5.05	-74.518	-75.5066	2.00289	-90.8948	-4.59023	6.8	2.66879	non-near-native
Pose1807	35.09	43.64	-14.356	7.17	-65.166	-87.0371	1.24915	-101.68	-18.9693	9.8	-7.27237	non-near-native
Pose343	38.58	31.884	-56.118	3.487	-91.49	-100.053	-0.0866265	-102.13	-6.4896	7	1.15936	non-near-native
Pose936	44.68	59.737	-39.908	10.703	-110.348	-121.64	0.468923	-119.287	-4.69411	12.3	8.0753	non-near-native
Pose939	31.21	22.062	-35.092	2.527	-59.681	-74.518	1.69308	-83.7117	-0.135613	3.9	3.77795	non-near-native
Pose1665	27.73	40.048	-18.176	7.19	-65.414	-51.2187	0.889919	-72.1195	-8.75483	7.1	-0.779347	non-near-native
Pose1181	33.01	45.993	-29.648	6.673	-82.315	-95.3215	-1.89481	-91.7456	-1.506	7.8	6.4446	non-near-native
Pose1280	38.06	56.292	-31.687	-12.978	-75.002	-95.0356	-5.22578	-95.5384	-13.2719	-7.5	-19.4447	non-near-native
Pose11	46.8	16.786	-84.726	3.947	-105.459	-103.277	-0.115155	-114.171	-10.2582	5.2	-4.03238	non-near-native
Pose1227	36.95	49.894	-32.992	7.761	-90.647	-109.729	-5.38529	-109.529	-15.1046	9	-4.59414	non-near-native
Pose1995	36.07	44.394	-4.226	-7.437	-41.183	-61.8177	-3.66856	-80.2381	-3.11011	-3.6	-6.3991	non-near-native
Pose925	34.62	28.401	-40.216	-2.564	-66.053	-100.883	-4.67932	-101	-7.41629	0	-6.67466	non-near-native
Pose413	35.23	28.569	-54.049	-11.924	-70.694	-81.8421	0.708188	-84.7203	-10.8956	-6.7	-16.506	non-near-native
Pose1637	38.3	69.803	-21.148	-7.756	-83.195	-79.1948	-0.473278	-86.5308	-10.2212	-5.1	-14.2991	non-near-native
Pose870	31.93	20.312	-36.554	15.578	-72.444	-62.0944	-3.85031	-76.441	-13.607	14.6	2.3537	non-near-native
Pose1187	30.19	14.721	-29.567	0.271	-44.559	-83.6321	1.10436	-84.907	-6.45594	2.9	-2.91035	non-near-native
Pose852	36.01	29.629	-42.102	4.994	-76.725	-71.1817	1.62799	-82.3706	-3.96664	7.4	3.83002	non-near-native
Pose688	37.17	39.031	-46.051	-4.897	-80.186	-92.923	-0.0125351	-102.998	-2.93387	-2.5	-5.14048	non-near-native
Pose2216	32.25	33.202	0.901	0.228	-32.528	56.1038	0.571736	-76.2987	-0.0250377	2.5	2.47747	non-near-native
Pose415	35.68	37.829	-53.987	-5.054	-86.762	-69.2455	2.52909	-84.3668	-10.6091	-2.7	-12.2482	non-near-native
Pose1497	36.94	59.921	-25.498	-6.601	-78.818	-83.945	-3.68933	-78.3983	-13.0653	-3.9	-15.6588	non-near-native
Pose1385	35.32	47.762	-28.762	-1.638	-74.886	-80.4992	-2.59853	-84.723	-10.7594	1.6	-8.08346	non-near-native
Pose421	29.15	18.593	-46.362	2.991	-67.946	-65.1814	-0.0881733	-67.6725	-9.543	3.3	-5.2887	non-near-native
Pose559	32.13	15.059	-43.04	3.639	-61.738	-64.6009	-2.21311	-66.2637	0.77926	4.4	5.10133	non-near-native
Pose655	35.96	6.853	-46.807	3.289	-56.949	-65.0013	0.726657	-68.796	-12.6773	4.6	-6.80957	non-near-native
Pose735	34.67	13.227	-44.525	15.763	-73.515	-104.709	-5.06846	-111.642	-15.7795	15.1	0.89845	non-near-native
Pose269	35.42	16.034	-59.444	5.623	-81.101	-71.0743	0.749867	-73.8387	-1.71458	4.8	3.25688	non-near-native
Pose848	33.63	20.713	-42.171	4.802	-67.686	-62.0414	-1.07247	-65.7061	-4.19387	3.5	-0.274483	non-near-native
Pose1009	34.76	36.07	-38.369	-15.923	-58.517	-68.8602	-3.75468	-88.4612	-10.2997	-8.3	-17.5697	non-near-native
Pose1152	40.58	33.555	-34.762	1.535	-69.852	-80.5837	-0.231066	-86.4878	-7.62198	4.8	-2.05978	non-near-native
Pose524	28.89	18.844	-43.942	-5.742	-57.043	-63.6485	-2.25643	-76.2665	-14.4498	-2	-15.0048	non-near-native
Pose1740	40.5	47.911	-17.538	-3.394	-62.055	-12.493	-5.47816	-99.4424	-10.034	-2.3	-11.3306	non-near-native
Pose367	46.63	45.088	-55.443	10.391	-110.922	-103.555	-2.21809	-127.496	-11.5018	10.1	-0.25162	non-near-native
Pose1486	34.87	26.27	-25.733	4.948	-56.951	-103.525	-3.16676	-103.34	-14.3034	4	-8.87306	non-near-native
Pose1514	29.37	26.47	-22.181	6.747	-55.398	-78.4069	-5.77325	-82.5638	-6.44516	7.2	1.39936	non-near-native
Pose637	30.39	23.17	-41.372	5.826	-70.368	-56.7318	-3.61997	-77.8704	-12.7279	4.8	-6.65511	non-near-native
Pose948	26.79	12.346	-34.914	10.821	-58.08	-48.1075	-1.35535	-65.3769	-11.0895	9.9	-0.08055	non-near-native
Pose916	37.03	40.362	-40.353	-5.586	-75.13	-93.8787	2.07853	-103.301	0.575465	-3.3	-2.78208	non-near-native
Pose234	33.82	17.959	-60.991	3.647	-82.598	-72.6266	-0.735381	-82.7735	-14.4685	5.2	-7.82165	non-near-native
Pose384	35.31	25.721	-54.783	0.216	-80.72	-65.6869	-0.210155	-69.5131	-5.19525	0.9	-3.77572	non-near-native
Pose99	38.72	30.201	-68.596	6.706	-105.503	-92.848	2.67582	-99.4138	-2.88109	9.7	7.10702	non-near-native
Pose2326	31.31	59.682	7.781	5.484	-57.385	-76.1655	1.91607	-74.8208	-9.9234	7.6	-1.33106	non-near-native
Pose1966	34.64	37.787	-6.285	4.427	-48.5	600.811	-0.673032	514.045	-6.167	4.5	-1.0503	non-near-native
Pose1319	29	19.152	-27.154	-4.111	-42.195	-56.6328	-0.876507	-53.8754	-5.09441	-0.9	-5.48497	non-near-native
Pose2008	29.39	44.958	-7.801	7.809	-60.567	133.417	-1.92114	-52.7809	-6.67824	10.1	4.08958	non-near-native
Pose782	36.06	17.32	-43.726	7.211	-68.257	-76.8362	0.0679984	-84.3272	-10.9738	7.5	-2.37642	non-near-native
Pose211	34.53	20.643	-62.02	-10.66	-72.003	-73.6366	-1.39897	-80.6177	-8.91593	-5.1	-13.1243	non-near-native
Pose2071	33.67	47.262	2.158	15.079	-60.184	227.473	-1.83972	-73.6237	1.73359	13.8	15.3602	non-near-native
Pose1462	36.62	38.933	-26.465	-0.797	-64.602	-91.7817	0.0229512	-121.707	-9.41572	0.3	-8.17415	non-near-native
Pose1087	30.34	24.771	-31.631	5.46	-61.861	-83.3318	-2.12274	-82.4973	-9.57288	5.9	-2.71559	non-near-native
Pose751	28.76	43.612	-38.894	-6.987	-75.518	-79.7351	-0.0521836	-80.3215	-10.5176	-2.7	-12.1658	non-near-native
Pose1957	28.89	31.567	-9.563	2.628	-43.759	621.669	0.847503	-58.8022	1.96685	3.3	5.07017	non-near-native
Pose1194	38.21	29.415	-33.6	2.677	-65.692	-101.056	1.03083	-99.3085	-7.18703	2.2	-4.26833	non-near-native
Pose414	31.33	23.813	-46.524	6.337	-76.673	-65.1902	-0.924711	-67.4428	-3.28908	6.2	3.23983	non-near-native
Pose1403	45.65	59.283	-28.343	12.641	-100.266	-121.48	-0.222462	-120.949	-8.07355	15.1	7.8338	non-near-native
Pose1210	32.05	37.506	-29.308	1.167	-67.981	-67.8897	-0.758457	-71.6559	-6.23266	1.9	-3.70939	non-near-native
Pose1278	44.75	43.763	-31.711	3.757	-79.23	-102.354	1.89616	-105.544	-2.20757	6.5	4.51319	non-near-native
Pose2431	26.8	56.023	16.422	5.46	-45.061	-87.5775	-3.06911	-80.078	-9.17607	5.7	-2.55846	non-near-native
Pose4	55.05	30.417	-93.016	5.388	-128.82	-129.999	-3.00405	-130.433	-9.90566	6.3	-2.61509	non-near-native
Pose47	35.79	7.13	-75.08	5.813	-88.023	-85.2889	-5.582	-90.2223	-10.8127	6.4	-3.33143	non-near-native
Pose151	35.09	19.184	-65.265	8.195	-92.643	-120.65	-2.76181	-120.32	-8.05907	10	2.74684	non-near-native
Pose1780	35.51	50.494	-16.049	-6.812	-59.732	-72.7779	0.0591303	-88.6787	-8.24713	-4	-11.4224	non-near-native
Pose1541	32.42	23.37	-21.435	6.306	-51.111	-73.4347	0.447066	-78.2544	-4.83711	4.5	0.146601	non-near-native
Pose845	33.12	5.626	-42.245	6.977	-54.848	-64.8702	-1.89321	-69.6817	-11.703	6.9	-3.6327	non-near-native
Pose2226	33.94	47.863	26.057	-3.987	-17.82	74.9825	-0.702812	-79.6627	-5.30134	-4	-8.77121	non-near-native
Pose1704	41.9	74.423	-18.766	11.95	-105.14	-93.7112	2.21744	-109.103	-1.34608	10.5	9.28853	non-near-native
Pose906	32.71	19.24	-35.835	2.133	-57.209	-23.8977	-2.09514	-69.3204	-8.46771	2.7	-4.92094	non-near-native
Pose306	36.81	27.54	-57.918	1.101	-86.559	-66.7231	0.142071	-76.6764	-3.26714	2.5	-0.440426	non-near-native
Pose1791	34.91	34.483	-15.463	5.638	-55.584	-83.147	0.426641	-94.5125	1.65355	7.4	8.88819	non-near-native
Pose712	25.23	1.153	-39.89	0.547	-41.59	-60.8041	0.553044	-60.4177	-12.9459	2.9	-8.75131	non-near-native
Pose1691	31.34	36.365	-17.622	5.304	-59.29	-74.0102	-0.665386	-72.5707	-7.2805	6.1	-0.45245	non-near-native
Pose2222	35.55	62.716	25.2	2.903	-40.419	-81.777	1.09607	-90.6096	-6.28493	6.2	0.543563	non-near-native
Pose1286	33.12	25.792	-31.428	4.116	-61.336	-70.8999	-0.5938	-73.4005	-5.34125	2.5	-2.30713	non-near-native
Pose190	30.97	21.461	-53.757	1.109	-76.327	-84.8521	0.766308	-82.8486	-3.47531	4.9	1.77222	non-near-native
Pose1932	34.39	53.953	-7.836	3.963	-65.751	-83.7917	1.61126	-93.6486	-4.8792	6.6	2.20872	non-near-native
Pose270	37.92	1.602	-59.415	3.582	-64.6	-55.9028	1.02019	-67.3992	-15.6597	4.7	-9.39373	non-near-native
Pose538	39.48	32.754	-50.472	-0.295	-82.931	-40.8848	1.39381	-125.213	-8.25398	1.3	-6.12858	non-near-native
Pose312	31.85	24.509	-49.427	8.749	-82.685	-80.6424	-4.35753	-83.848	-0.423074	9.7	9.31923	non-near-native
Pose1102	27.38	17.072	-31.377	-4.166	-44.283	-50.0008	-0.835567	-55.6902	-4.42647	-2.6	-6.58382	non-near-native
Pose2259	34.69	72.392	41.93	7.706	-38.168	163.364	-3.51346	-87.7982	-2.82024	8.3	5.76178	non-near-native
Pose1875	29.24	43.436	-12.021	10.712	-66.17	-60.9543	0.0426595	-70.8876	1.62424	10.3	11.7618	non-near-native
Pose587	41.11	52.011	-48.76	1.993	-102.764	-98.9938	-0.414518	-99.9546	-5.23503	4.2	-0.511527	non-near-native
Pose1515	30.74	23.515	-22.116	7.104	-52.735	-68.9292	-0.482229	-72.6973	-2.71432	6.7	4.25711	non-near-native
Pose1293	29.81	10.779	-27.6	-3.368	-35.012	-55.0192	0.758623	-62.8635	-9.04854	-0.7	-8.84369	non-near-native
Pose2099	27.98	21.262	-4.28	3.302	-28.845	348.031	-2.58952	-31.7162	-15.9793	4.7	-9.68137	non-near-native
Pose1969	29.91	31.778	-9.326	1.605	-42.708	-83.5756	-2.50515	-79.1762	-9.40508	3.5	-4.96457	non-near-native
Pose813	41.95	18.527	-42.845	9.501	-70.873	-84.4307	-1.75307	-83.5553	-11.1756	8.3	-1.75804	non-near-native
Pose583	31.42	20.778	-42.559	2.855	-66.192	-70.5401	-0.945931	-78.7252	-7.93573	3.1	-4.04216	non-near-native
Pose1410	34.89	45.869	-28.126	9.84	-83.836	-75.8775	1.4944	-82.6135	4.66664	10.8	15	non-near-native
Pose1927	34.5	33.1	-7.972	3.39	-44.462	-59.5604	-0.0219275	-70.7447	-10.4841	4.1	-5.33569	non-near-native
Pose1503	33.73	52.311	-25.261	-4.652	-72.92	-80.6004	0.0504973	-91.4989	-5.44925	-3.4	-8.30433	non-near-native
Pose1352	33.89	34.582	-29.538	3.93	-68.049	-89.3826	0.18842	-89.2734	-0.820562	6.9	6.16149	non-near-native
Pose474	32.95	34.824	-45.187	11.238	-91.249	-94.955	-3.49739	-99.4998	1.14426	12.5	13.5298	non-near-native
Pose1788	32.17	29.977	-14.723	4.568	-49.268	-64.7033	-3.05569	-76.2981	-0.549026	6.1	5.60588	non-near-native
Pose1317	31.86	19.103	-27.232	-6.444	-39.891	-58.7102	2.36292	-67.3203	-4.50043	-4.2	-8.25039	non-near-native
Pose328	36.84	24.22	-57.01	0.478	-81.707	-73.1058	-3.44851	-85.6374	-10.6968	2.2	-7.42712	non-near-native
Pose800	38	54.37	-43.292	-7.174	-90.488	-102.568	-3.00498	-107.474	-9.65706	-3.2	-11.8914	non-near-native
Pose1472	34.88	34.325	-26.123	-4.209	-56.239	-75.8855	0.146191	-79.6183	-6.97799	-0.8	-7.08019	non-near-native
Pose6	32.58	15.179	-73.139	2.671	-90.99	-76.1874	-2.89379	-88.3514	-11.0867	2.7	-7.27803	non-near-native
Pose828	30.37	22.838	-37.362	3.398	-63.599	-62.2558	-2.34653	-67.6353	-5.419	4	-0.8771	non-near-native
Pose242	35.56	15.123	-60.722	7.438	-83.284	-81.1176	-2.24653	-84.9375	-12.6174	7.6	-3.75566	non-near-native
Pose2028	25.42	16.68	-7.011	1.386	-25.077	-57.8389	2.39667	-59.6347	-8.28331	2.8	-4.65498	non-near-native
Pose86	31.83	5.292	-59.142	8.54	-72.974	-79.1881	2.03741	-80.0968	-5.59505	8.3	3.26445	non-near-native
Pose1	32.16	-5.465	-82.436	1.4	-78.371	-56.8306	-1.07542	-68.6366	-13.8328	2.1	-10.3495	non-near-native
Pose1015	31.77	12.674	-33.324	-3.048	-42.95	-2.59579	-4.53545	-72.1293	-16.4666	-1.5	-16.3199	non-near-native
Pose478	29.04	12.757	-45.049	-3.561	-54.245	-48.9722	1.03648	-56.9556	-5.82667	-2.2	-7.444	non-near-native
Pose2176	29.99	38.595	-0.669	13.455	-52.719	-58.5736	-1.7936	-68.1654	-16.4966	13.5	-1.34694	non-near-native
Pose2000	35.7	37.267	-3.799	5.095	-46.16	-45.8641	-2.62567	-72.878	-11.7759	5.8	-4.79831	non-near-native
Pose1771	33.51	24.64	-16.342	6.033	-47.015	-62.8359	-1.11988	-93.2518	-4.24097	8	4.18313	non-near-native
Pose998	32.12	20.26	-33.716	-7.506	-46.47	-44.9046	-2.97248	-65.4505	-6.607	-5.2	-11.1463	non-near-native
Pose1065	32.38	23.582	-32.178	-8.815	-46.945	-66.3404	3.08233	-71.1573	-3.94998	-6.1	-9.65498	non-near-native
Pose512	30.24	0.481	-44.281	6.156	-50.918	-63.7422	1.20617	-66.321	-13.9665	7.2	-5.36985	non-near-native
Pose810	34.4	32.851	-42.952	0.102	-75.905	-63.0244	0.103151	-85.7985	-7.16099	1.6	-4.84489	non-near-native
Pose2276	30.05	61.393	4.326	2.896	-59.963	-21.4769	-4.5178	-98.8413	-2.31874	5.6	3.51313	non-near-native
Pose1208	28.19	26.384	-29.329	7.017	-62.73	-64.9317	-1.20377	-63.7834	-4.50393	7.7	3.64646	non-near-native
Pose1295	29.58	17.417	-27.572	-0.97	-44.018	-58.2778	1.51143	-63.7732	-14.6979	0.6	-12.6281	non-near-native
Pose1968	30.47	34.452	-9.361	4.446	-48.259	-13.8114	1.64298	-71.1348	-2.25645	6.9	4.8692	non-near-native
Pose2130	36.27	44.268	8.31	-3.563	-32.395	-79.5649	-0.621012	-81.6854	-9.3796	1.1	-7.34164	non-near-native
Pose1179	41.81	18.279	-34.046	10.779	-63.104	-99.941	-0.133577	-98.0016	-25.3518	8.5	-14.3166	non-near-native
Pose1846	32.73	42.774	-12.88	7.045	-62.698	-52.3383	0.621223	-75.5299	-4.06989	8.2	4.5371	non-near-native
Pose465	32.71	17.646	-45.44	-5.433	-57.653	-50.7799	-1.82552	-58.7566	-8.5714	-4	-11.7143	non-near-native
Pose1507	35.62	34.962	-25.095	0.053	-60.11	-97.1042	-3.42891	-88.8449	-10.1214	1.2	-7.90926	non-near-native
Pose2118	33.42	42.748	7.214	4.853	-40.387	-17.1316	-1.82005	-83.9734	-7.78741	5.4	-1.60867	non-near-native
Pose2262	33.86	46.415	44.143	1.349	-3.621	455.259	-0.847323	-54.6306	-15.1563	6	-7.64067	non-near-native
Pose336	31.92	15.712	-48.646	4.137	-68.494	-77.8107	0.734398	-82.6384	-11.3466	4.1	-6.11194	non-near-native
Pose444	30.98	25.717	-45.831	-0.861	-70.687	-82.0878	-0.334196	-85.8985	-11.7051	2.2	-8.33459	non-near-native
Pose1590	45.02	17.194	-22.514	9.083	-48.79	-100.451	1.80328	-109.646	-23.3659	8.3	-12.7293	non-near-native
Pose1379	27.49	18.022	-25.826	-1.352	-42.496	-54.5474	-1.59068	-55.9835	-7.67092	1.4	-5.50383	non-near-native
Pose1821	30.73	35.355	-13.855	6.373	-55.583	-60.5942	-0.181445	-73.2608	-4.79731	7.9	3.58242	non-near-native
Pose1638	35.46	40.492	-21.007	1.087	-62.585	8.07471	-3.39436	-83.4978	-9.20226	1.6	-6.68203	non-near-native
Pose1893	40.15	49.236	-9.951	2.645	-61.833	-77.401	-1.52817	-88.477	-8.57141	5.9	-1.81427	non-near-native
Pose2043	37.35	32.154	0.073	-7.567	-24.514	-78.8596	0.0143186	-81.077	-23.3434	-5.9	-26.9091	non-near-native
Pose2540	32.32	65.917	36.33	4.603	-34.19	-50.2699	-0.382495	-91.2251	-16.2684	6.7	-7.94156	non-near-native
Pose1502	37.33	13.785	-25.339	-6.319	-32.805	-87.6842	0.335436	-82.7752	-20.4228	-3.4	-21.7805	non-near-native
Pose1412	31.59	24.265	-25.089	-3.091	-46.262	-74.7951	0.649126	-71.563	-6.67895	-1.8	-7.81105	non-near-native
Pose2177	33.93	31.498	14.306	3.978	-21.169	-69.1999	1.30744	-70.0373	-17.9548	3.6	-12.5593	non-near-native
Pose759	35.2	32.354	-44.125	3.471	-79.95	-78.5392	-1.16222	-92.4315	-3.24605	4.7	1.77856	non-near-native
Pose1471	30.67	18.344	-23.502	5.839	-47.685	-59.889	0.694542	-75.2046	-7.60078	6	-0.840702	non-near-native
Pose492	35.39	19.047	-51.761	9.492	-80.3	-73.4952	0.169493	-78.6066	-8.38436	8.7	1.15408	non-near-native
Pose1126	28.27	43.025	-30.798	4.895	-78.718	-19.7975	-5.94076	-80.4908	-3.26498	6	3.06152	non-near-native
Pose88	30.81	14.414	-59.028	-3.539	-69.903	-78.229	0.0465053	-75.3913	-13.5382	2.4	-9.78438	non-near-native
Pose2142	29.6	39.46	-2.294	12.136	-53.891	38.3592	-3.56636	-77.0409	-6.98731	12.7	6.41142	non-near-native
Pose222	33.09	19.706	-52.619	5.632	-77.956	-74.9945	-0.763305	-79.7366	-7.3384	5.6	-1.00456	non-near-native
Pose1170	37.91	23.075	-34.298	-5.502	-51.871	-71.895	2.76089	-69.8043	-5.35137	-3.6	-8.41623	non-near-native
Pose596	34.23	18.574	-48.558	3.332	-70.465	-66.783	-0.657469	-69.4366	-2.503	3.3	1.0473	non-near-native
Pose88	37.49	13.347	-69.257	-1.651	-80.953	-98.7026	-2.75175	-96.9555	-12.1742	1.1	-9.85678	non-near-native
Pose2535	27.42	50.234	34.376	7.248	-23.106	5.00334	-3.1706	-86.5578	-7.6554	7.2	0.31014	non-near-native
Pose200	30.18	18.209	-53.477	-8.106	-63.58	-55.2884	1.10147	-68.6553	-12.2887	-6.1	-17.1598	non-near-native
Pose1970	33.56	65.178	-5.853	-7.781	-63.25	-72.4274	-0.736076	-93.0563	4.16121	-1.5	2.24509	non-near-native
Pose2238	30.82	28.412	1.923	3.806	-30.295	-67.822	-1.06381	-68.7027	-17.2409	4.2	-11.3168	non-near-native
Pose1663	36.06	24.363	-20.151	12.616	-57.129	-93.1135	0.0730924	-94.271	-9.90603	12.4	3.48457	non-near-native
Pose1548	37.15	32.93	-23.639	5.808	-62.377	-73.1346	-4.24349	-80.4346	-12.3932	6.1	-5.05388	non-near-native
Pose160	36	10.347	-64.607	-9.734	-65.22	-58.4422	-1.41716	-59.5824	-6.94063	-7.2	-13.4466	non-near-native
Pose303	29.91	2.393	-49.695	0.051	-52.139	-58.4585	1.9807	-68.1181	-15.9002	0.7	-13.6102	non-near-native
Pose877	34.83	12.098	-41.465	-14.791	-38.772	-22.5377	0.278459	-70.983	-24.21	-9.6	-31.389	non-near-native
Pose1924	30.69	37.137	-10.589	0.567	-48.293	-62.7931	-1.03458	-69.1323	-6.31753	2.5	-3.18578	non-near-native
Pose1630	37.87	51.776	-21.349	-7.57	-65.555	-80.536	-2.78696	-104.036	-2.38626	-3.8	-5.94763	non-near-native
Pose351	36.4	16.714	-55.798	1.299	-73.81	-74.4317	0.0698933	-88.7174	-11.9318	2.9	-7.83862	non-near-native
Pose2241	36.56	48.867	33.377	2.027	-17.517	-35.6098	-1.55609	-97.0751	-9.29437	3.7	-4.66493	non-near-native
Pose1156	37.47	15.525	-34.678	5.74	-55.943	-51.439	0.351562	-88.4082	-12.9985	4.8	-6.89865	non-near-native
Pose1720	33.91	37.392	-18.117	-2.663	-52.846	-69.103	3.08644	-76.7018	-6.55253	-1.3	-7.19728	non-near-native
Pose2082	38.65	48.078	3.177	12.049	-56.95	-53.2522	-3.73146	-98.4741	-9.12788	12.1	3.88491	non-near-native
Pose1626	31.16	33.299	-19.061	5.528	-57.888	-74.6836	-2.62273	-80.5459	-15.2816	6.1	-7.65344	non-near-native
Pose338	33.1	4.719	-48.526	5.038	-58.283	-80.1969	0.87944	-82.4917	-13.028	4.6	-7.1252	non-near-native
Pose1832	35.36	45.234	-13.123	12.469	-70.825	-100.618	-0.949608	-98.861	-3.68627	12.9	9.58236	non-near-native
Pose329	31.53	21.56	-48.852	-6.678	-63.734	-54.0377	0.43695	-57.1897	-10.8595	-5.3	-15.0735	non-near-native
Pose583	37.81	10.215	-48.855	8.65	-67.72	-85.9554	-0.563829	-106.211	-7.51988	7.6	0.832108	non-near-native
Pose1649	33.5	40.158	-20.508	4.823	-65.488	-72.5434	0.454618	-77.1605	-7.58056	5.2	-1.6225	non-near-native
Pose2324	30.55	30.565	7.715	3.553	-26.404	13.4525	-5.99236	-75.504	-1.07611	4.6	3.6315	non-near-native
Pose704	33.7	5.841	-45.54	-3.25	-48.131	-68.8878	3.21303	-68.6049	-15.231	-0.9	-14.6079	non-near-native
Pose298	33.51	12.657	-58.182	3.089	-73.927	-64.8512	-5.2132	-75.7057	-12.5013	3.4	-7.85117	non-near-native
Pose2295	30.09	60.147	5.711	5.247	-59.682	-97.6737	-0.44515	-101.965	0.998345	6.5	7.39851	non-near-native
Pose2406	31.57	52.532	13.87	0.142	-38.803	-73.6895	1.21558	-82.0077	-1.93665	2.3	0.557015	non-near-native
Pose1060	37.08	39.31	-36.866	3.603	-79.779	-64.3982	0.707839	-67.6475	6.05762	4.4	9.85186	non-near-native
Pose100	30.48	2.919	-58.519	9.554	-70.992	-61.1795	-0.526123	-65.1766	-9.72469	9.4	0.647779	non-near-native
Pose1591	29.13	28.269	-20.03	3.113	-51.413	-53.6584	-1.36594	-63.5534	-5.01657	3.8	-0.714913	non-near-native
Pose448	34.82	23.371	-52.932	-5.841	-70.463	-59.6697	0.221011	-64.4841	-9.09941	-2.9	-11.0895	non-near-native
Pose2137	34.38	52.195	8.822	0.907	-44.28	-30.1191	-1.55777	-83.5802	-3.34822	1.7	-1.3134	non-near-native
Pose1825	28.46	30.873	-13.785	4.603	-49.261	-62.3288	-5.6119	-80.2633	-11.9444	5.5	-5.24996	non-near-native
Pose1006	28.75	5.629	-33.496	1.479	-40.605	-62.9069	3.65665	-69.7372	-15.7567	1.6	-12.581	non-near-native
Pose1196	37.05	25.235	-33.549	-4.371	-54.413	-67.7827	2.87786	-74.6805	-7.58213	-2.9	-9.72392	non-near-native
Pose2270	33.18	65.026	50.004	11.061	-26.084	262.073	-9.72384	-134.112	-12.8633	11.4	-0.17697	non-near-native
Pose1701	36.07	25.708	-18.853	0.425	-44.985	-106.45	1.62721	-109.977	-12.0088	2.7	-8.10792	non-near-native
Pose27	32.22	17.516	-65.822	8.235	-91.573	-85.9019	-1.7155	-85.7499	-5.14462	8.2	3.56984	non-near-native
Pose490	37.55	29.611	-51.806	10.482	-91.899	-107.711	-1.42752	-105.452	-2.80041	12.8	10.2796	non-near-native
Pose743	31.36	25.107	-39.015	-0.153	-63.969	-82.1879	0.892856	-91.5299	-7.8657	1.6	-5.47913	non-near-native
Pose1951	33.19	23.592	-6.933	6.113	-36.638	17.614	0.0604673	-83.9666	-9.38028	9.2	0.757748	non-near-native
Pose743	36.07	16.372	-44.306	6.73	-67.408	-65.1605	-1.91648	-70.268	-10.7857	7	-2.70713	non-near-native
Pose1668	34.73	49.532	-20.03	4.65	-74.212	-76.3687	-0.320339	-82.8862	-3.82762	5.1	1.65514	non-near-native
Pose923	48.38	22.453	-40.222	6.484	-69.159	-77.8665	1.37978	-94.2808	-20.9922	6.8	-12.093	non-near-native
Pose442	33.48	2.921	-53.202	-3.723	-52.4	-64.3228	0.607769	-67.5096	-16.6304	-1.7	-16.6674	non-near-native
Pose2076	31.76	63.416	-5.458	-8.656	-60.218	-61.0648	-2.03375	-84.6971	-7.70045	-6.2	-13.1304	non-near-native
Pose537	32.02	17.469	-43.661	8.356	-69.487	-76.9475	-2.2341	-80.2021	-12.6382	8.1	-3.27438	non-near-native
Pose653	31.05	17.632	-41.225	8.682	-67.539	-74.4655	1.36854	-74.3283	-8.67488	6.2	-1.60739	non-near-native
Pose769	32.57	17.204	-38.602	3.442	-59.248	-76.7189	-0.610674	-75.8504	-4.28645	3.5	-0.357805	non-near-native
Pose2138	28.85	34.837	-2.367	-5.838	-31.367	544.91	1.21161	504.534	-8.29154	-3.8	-11.2624	non-near-native
Pose2422	32.79	82.546	15.516	6.951	-73.981	-85.9824	-4.27679	-88.6024	-6.16995	8.5	2.94705	non-near-native
Pose1425	30.99	31.964	-24.859	6.219	-63.043	-66.3783	-7.05203	-76.3077	-12.1909	6.8	-4.17181	non-near-native
Pose1332	39.46	20.154	-30.075	-6.996	-43.233	-66.9568	4.28281	-66.5139	0.531519	-5.1	-4.62163	non-near-native
Pose786	36.62	27.649	-43.657	-7.029	-64.276	-59.1706	0.265744	-71.5017	-13.3396	-5.3	-17.3056	non-near-native
Pose1809	32.82	42.034	-14.294	4.184	-60.512	-72.9297	0.560394	-82.6724	-12.4139	4.5	-6.67251	non-near-native
Pose497	32.96	11.159	-44.585	-3.544	-52.2	-63.5496	-1.63228	-66.3912	-10.7423	-1	-10.6681	non-near-native
Pose1589	36.52	40.541	-22.526	-5.156	-57.91	-81.7571	0.441368	-77.5908	-12.4524	-0.5	-11.7072	non-near-native
Pose1153	27.72	15.893	-30.174	3.405	-49.471	-62.6957	-1.32148	-66.1293	-9.63267	3.5	-5.1694	non-near-native
Pose1341	35.73	29.885	-29.854	-5.129	-54.61	-71.6356	-2.71632	-76.0653	-7.00027	-1.4	-7.70024	non-near-native
Pose1259	27.57	26.5	-28.411	-1.869	-53.042	-67.0248	-0.214523	-66.6682	-4.62965	0.5	-3.66669	non-near-native
Pose349	40.22	4.39	-55.85	-7.468	-52.772	-76.289	1.06761	-74.0667	-18.3365	-5.1	-21.6029	non-near-native
Pose2255	36.35	81.99	38.14	-0.272	-43.578	130.249	-1.36428	-100.123	1.61421	1.6	3.05279	non-near-native
Pose2003	34.51	42.579	-3.493	-5.301	-40.771	-64.1589	-0.441067	-72.7433	0.340656	-2.5	-2.19341	non-near-native
Pose792	33.35	20.139	-43.46	-6.813	-56.787	-56.2167	-0.957026	-67.9296	-9.86004	-3.3	-12.174	non-near-native
Pose648	30.37	8.382	-41.272	0.387	-50.04	-53.3891	0.693903	-56.4333	-8.90722	2	-6.0165	non-near-native
Pose1311	37.83	44.063	-30.805	-6.3	-68.567	-66.2896	-4.31967	-87.0732	-3.92517	-3.8	-7.33265	non-near-native
Pose1011	31.35	19.479	-33.396	-1.978	-50.897	-72.7367	1.25358	-70.4526	-10.0761	-1.4	-10.4685	non-near-native
Pose2523	31.9	40.076	31.146	5.962	-14.893	410.323	-0.592883	-51.9108	-6.31703	6.3	0.614673	non-near-native
Pose265	32.91	19.843	-50.682	-8.078	-62.447	-59.4471	-1.1547	-65.1733	-10.5626	-4.6	-14.1063	non-near-native
Pose647	35.25	22.429	-46.994	2.364	-71.787	-86.7407	-0.286901	-84.9801	-20.6671	3.2	-15.4004	non-near-native
Pose1734	30.73	14.532	-16.306	-4.814	-26.024	-72.5399	2.28249	-69.6545	-12.6522	-2.8	-14.187	non-near-native
Pose1651	30.07	25.494	-18.431	4.27	-48.194	-81.6304	1.65773	-88.3039	-3.58684	4.4	1.17184	non-near-native
Pose2214	35.42	60.17	21.25	-2.571	-36.349	-37.1736	1.14419	-91.3843	5.51906	0.1	5.06715	non-near-native
Pose1841	29.64	29.004	-13.13	4.799	-46.933	-65.1022	-2.90591	-73.598	-6.64107	3.6	-2.37696	non-near-native
Pose502	34.44	14.54	-51.55	-3.334	-62.756	-56.8906	-2.10126	-63.0031	-10.355	-1.5	-10.8195	non-near-native
Pose1607	32.02	37.13	-19.519	-5.212	-51.437	-86.5407	-0.961606	-82.5683	-18.6074	-3.6	-20.3467	non-near-native
Pose1575	31.95	18.883	-20.388	2.69	-41.96	-61.388	-2.25888	-88.4849	-9.30344	3.6	-4.7731	non-near-native
Pose874	37.03	10.327	-41.551	-7.728	-44.149	-66.8999	0.363946	-75.4988	-16.3742	-5.2	-19.9368	non-near-native
Pose1346	37.48	31.31	-29.704	0.948	-61.963	-67.5578	0.40283	-73.1635	-14.1045	1.4	-11.2941	non-near-native
Pose540	40.08	6.302	-50.444	-5.321	-51.425	-76.0038	2.24633	-82.0736	-21.6487	-3.7	-23.1838	non-near-native
Pose612	31.91	17.446	-41.993	-11.749	-47.69	-47.1534	1.88085	-68.672	-10.9671	-8.9	-18.7704	non-near-native
[truncated: 3,166 more rows]

## Sheet: C3
ID	zdock	zrankElec	zrankScore	zrankSolv	zrankVdW	E_vdw1	E_elec1	E_vdw2	E_elec2	E_sol	E_Rdock	class
[truncated: 7,055 more rows]

## Sheet: C4
ID	zdock	zrankElec	zrankScore	zrankSolv	zrankVdW	E_vdw1	E_elec1	E_vdw2	E_elec2	E_sol	E_Rdock	class
[truncated: 4,450 more rows]

[truncated: 5 more sheets: C5, C6, C7, U1, U2]
